# Supplementary material for: Species richness of Eurasian Zephyrus hairstreaks (Lepidoptera: Lycaenidae: Theclini) with implications on historical biogeography: An NDM/VNDM approach
Source: PLoS One. 2018 Jan 19;13(1):e0191049. doi: 10.1371/journal.pone.0191049 (PMC5774756; doi:10.1371/journal.pone.0191049)
Supplement: S1 Table — (XLS) [file pone.0191049.s001.xls]

## Sheet: Table 1, Distributional data of
ID	SPECIES	LATITUDE	LONGITUDE	COUNTRY	ADM1	References
2	Antigius attilia	43°36′43.98″N	132°37′37.03″E	Russia		Koiwaya, 2007
3	Antigius attilia	54°55′37.71″N	124°11′22.03″E	Russia	Amur Oblast	Sinev, 2008
4	Antigius attilia	51°23′57.14″N	136°45′28.13″E	Russia	Khabarovsk Krai	Sinev, 2008
5	Antigius attilia	44°31′40.23″N	134°28′21.56″E	Russia	Primosky krai	Sinev, 2008
6	Antigius attilia	37°46′14.57″N	127°21′12.66″E	South Korea		Koiwaya, 2007
7	Antigius attilia	37°43′06.93″N	128°31′05.04″E	South Korea		Koiwaya, 2007
8	Antigius attilia	39°54′04.71″N	126°05′24.32″E	North Korea		Koiwaya, 2007
9	Antigius attilia	40°43′50.19″N	126°49′34.22″E	North Korea		Koiwaya, 2007
10	Antigius attilia	42°22′29.20″N	130°00′43.95″E	North Korea		Koiwaya, 2007
11	Antigius attilia	25°07′31.41″N	96°24′18.11″E	Myanmar		Koiwaya, 2007
12	Antigius attilia	34°24′24.87″N	129°19′12.25″E	Japan		Koiwaya, 2007
13	Antigius attilia	32°33′55.20″N	131°06′39.02″E	Japan		Koiwaya, 2007
14	Antigius attilia	34°38′32.09″N	132°06′38.14″E	Japan		Koiwaya, 2007
15	Antigius attilia	33°48′23.54″N	133°44′11.66″E	Japan		Koiwaya, 2007
16	Antigius attilia	36°15′11.28″N	133°17′10.08″E	Japan		Koiwaya, 2007
17	Antigius attilia	35°06′39.32″N	134°17′48.75″E	Japan		Koiwaya, 2007
18	Antigius attilia	34°24′24.87″N	135°48′46.76″E	Japan		Koiwaya, 2007
19	Antigius attilia	36°20′30.04″N	136°40′51.27″E	Japan		Koiwaya, 2007
20	Antigius attilia	35°39′58.40″N	138°32′15.35″E	Japan		Koiwaya, 2007
21	Antigius attilia	36°50′08.41″N	138°52′41.43″E	Japan		Koiwaya, 2007
22	Antigius attilia	38°05′28.81″N	138°22′22.09″E	Japan		Koiwaya, 2007
23	Antigius attilia	37°58′43.84″N	139°50′41.89″E	Japan		Koiwaya, 2007
24	Antigius attilia	36°03′28.73″N	139°59′16.05″E	Japan		Koiwaya, 2007
25	Antigius attilia	39°05′45.47″N	140°45′24.61″E	Japan		Koiwaya, 2007
26	Antigius attilia	40°32′49.92″N	140°50′41.02″E	Japan		Koiwaya, 2007
27	Antigius attilia	42°55′27.31″N	140°56′36.97″E	Japan		Koiwaya, 2007
28	Antigius attilia	44°27′26.32″N	142°19′00.82″E	Japan		Koiwaya, 2007
29	Antigius attilia	43°27′39.22″N	144°07′07.15″E	Japan		Koiwaya, 2007
30	Antigius attilia	30°13′15.97″N	119°20′00.59″E	China	Tianmushan, Zhejiang	Koiwaya, 2007
31	Antigius attilia	24°07′00.03″N	121°14′02.87″E	China	Taiwan	Koiwaya, 2007
32	Antigius attilia	29°39′33.90″N	102°18′09.28″E	China	Moxi, Sichuan	Koiwaya, 2007
33	Antigius attilia	30°49′41.52″N	101°59′13.95″E	China	Danba,Sichuan	Koiwaya, 2007
34	Antigius attilia	31°12′12.26″N	102°54′25.66″E	China	Mt.Four Girls,Sichuan	Koiwaya, 2007
35	Antigius attilia	32°47′14.19″N	104°56′29.06″E	China	Sichuan	Koiwaya, 2007
36	Antigius attilia	32°23′21.26″N	106°49′51.80″E	China	Sichuan	Koiwaya, 2007
37	Antigius attilia	33°28′05.19″N	105°39′59.41″E	China	Gansu	Koiwaya, 2007
38	Antigius attilia	34°34′44.23″N	105°39′59.41″E	China	Gansu	Koiwaya, 2007
39	Antigius attilia	34°02′04.03″N	106°45′54.49″E	China	Shaanxi	Koiwaya, 2007
40	Antigius attilia	33°46′44.93″N	106°59′05.51″E	China	Shaanxi	Koiwaya, 2007
41	Antigius attilia	33°47′17.80″N	107°39′18.11″E	China	Shaanxi	Koiwaya, 2007
42	Antigius attilia	33°53′19.17″N	108°05′00.59″E	China	Shaanxi	Koiwaya, 2007
43	Antigius attilia	34°20′36.37″N	110°55′04.69″E	China	Henan	Koiwaya, 2007
44	Antigius attilia	40°01′09.12″N	115°32′35.57″E	China	Beijing	Koiwaya, 2007
45	Antigius attilia	39°48′30.73″N	114°45′47.46″E	China	Hebei	Koiwaya, 2007
46	Antigius attilia	46°00′16.54″N	121°11′24.67″E	China	Inner Mongolia	Koiwaya, 2007
47	Antigius attilia	40°45′20.09″N	122°27′52.56″E	China	Liaoning	Koiwaya, 2007
48	Antigius attilia	40°12′44.79″N	123°58′11.02″E	China	Liaoning	Koiwaya, 2007
49	Antigius attilia	43°27′39.22″N	126°28′28.59″E	China	Jilin	Koiwaya, 2007
50	Antigius attilia	45°29′55.13″N	127°36′22.32″E	China	Heilongjiang	Koiwaya, 2007
51	Antigius attilia	32°53′19.73″N	110°53′06.04″E	China	Hubei	Koiwaya, 2007
52	Antigius attilia	34°15′07.49″N	106°56′48.17″E	China	Jialing River, Shaanxi	SCAU
53	Antigius attilia	27°10′59.37″N	99°17′37.02″E	China	Weixi, Yunnan	Koiwaya, 2014
54	Antigius attilia	27°22′29.05″N	99°04′59.75″E	China	Weixi, Yunnan	Koiwaya, 2013b
55	Antigius attilia	33°14′46.01″N	104°45′18.45″E	China	Tianchi, Wenxian, Gansu	Koiwaya, 2013a
56	Antigius butleri	49°02′16.32″N	134°54′43.59″E	Russia	Amur Oblast	Koiwaya, 2007
57	Antigius butleri	43°41′30.15″N	132°31′01.52″E	Russia	Ussuri	Koiwaya, 2007
58	Antigius butleri	54°22′03.93″N	128°03′23.91″E	Russia	Amur Oblast	Sinev, 2008
59	Antigius butleri	54°55′37.71″N	133°19′48.28″E	Russia	Khabarovsk Krai	Sinev, 2008
60	Antigius butleri	44°47′36.71″N	134°11′13.24″E	Russia	Primosky krai	Sinev, 2008
61	Antigius butleri	37°53′00.69″N	127°11′19.39″E	South Korea		Koiwaya, 2007
62	Antigius butleri	37°54′34.32″N	128°20′32.23″E	South Korea		Koiwaya, 2007
63	Antigius butleri	35°47′59.98″N	127°56′08.85″E	South Korea		Koiwaya, 2007
64	Antigius butleri	39°49′01.11″N	125°39′41.84″E	North Korea		Koiwaya, 2007
65	Antigius butleri	40°09′43.50″N	127°11′58.95″E	North Korea		Koiwaya, 2007
66	Antigius butleri	31°30′46.79″N	130°47′32.05″E	Japan		Koiwaya, 2007
67	Antigius butleri	34°41′39.13″N	132°20′38.60″E	Japan		Koiwaya, 2007
68	Antigius butleri	35°09′21.04″N	134°27′02.46″E	Japan		Koiwaya, 2007
69	Antigius butleri	34°43′57.30″N	136°05′15.53″E	Japan		Koiwaya, 2007
70	Antigius butleri	36°20′30.04″N	136°50′04.98″E	Japan		Koiwaya, 2007
71	Antigius butleri	36°42′44.88″N	137°40′50.39″E	Japan		Koiwaya, 2007
72	Antigius butleri	36°57′31.22″N	138°49′23.67″E	Japan		Koiwaya, 2007
73	Antigius butleri	38°17′54.81″N	140°09′09.32″E	Japan		Koiwaya, 2007
74	Antigius butleri	39°36′20.48″N	140°22′59.88″E	Japan		Koiwaya, 2007
75	Antigius butleri	40°34′50.10″N	140°45′24.61″E	Japan		Koiwaya, 2007
76	Antigius butleri	42°57′52.07″N	141°12′06.42″E	Japan		Koiwaya, 2007
77	Antigius butleri	44°16′36.02″N	142°21′39.02″E	Japan		Koiwaya, 2007
78	Antigius butleri	43°41′58.74″N	143°45′21.97″E	Japan		Koiwaya, 2007
79	Antigius butleri	30°22′22.35″N	101°55′52.15″E	China	Sichuan	Koiwaya, 2007
80	Antigius butleri	40°54′48.65″N	123°10′03.81″E	China	Liaoning	Koiwaya, 2007
81	Antigius butleri	40°11′14.16″N	123°56′51.91″E	China	Liaoning	Koiwaya, 2007
82	Antigius butleri	45°28′31.94″N	127°34′23.67″E	China	Heilongjiang	Koiwaya, 2007
83	Antigius butleri	44°40′07.15″N	128°24′29.53″E	China	Heilongjiang	Koiwaya, 2007
84	Antigius butleri	24°42′20.40″N	112°59′29.90″E	China	Mt.Nanling, Guangdong	Haimin Xu, 2014
85	Antigius cheni	29°57′17.76″N	102°22′14.18″E	China	Sichuan	Koiwaya, 2007
86	Antigius cheni	30°51′52.24″N	102°44′38.91″E	China	Sichuan	Koiwaya, 2007
87	Antigius cheni	30°18′57.56″N	119°20′00.59″E	China	Tianmushan, Zhejiang	Koiwaya, 2007
88	Antigius jinpingi	22°50′13.01″N	120°42′24.43″E	China	Taiwan	Hsu, 2009
89	Antigius shizuyai	25°55′06.69″N	97°19′40.37″E	Myanmar		Koiwaya, 2007
90	Araragi enthea	49°08′18.95″N	134°48′47.64″E	Russia	Amur Oblast	Koiwaya, 2007
91	Araragi enthea	44°00′31.03″N	132°49′28.95″E	Russia	Ussuri	Koiwaya, 2007
92	Araragi enthea	49°53′40.68″N	135°26′22.03″E	Russia	Khabarovsk Krai	Sinev, 2008
93	Araragi enthea	44°09′02.45″N	132°57′23.55″E	Russia	Primosky krai	Sinev, 2008
94	Araragi enthea	37°33′11.84″N	128°44′55.61″E	South Korea		Koiwaya, 2007
95	Araragi enthea	39°00′22.96″N	127°18′14.68″E	North Korea		Koiwaya, 2007
96	Araragi enthea	33°01′37.52″N	131°19′50.04″E	Japan		Koiwaya, 2007
97	Araragi enthea	34°48′49.69″N	132°25′45.12″E	Japan		Koiwaya, 2007
98	Araragi enthea	33°46′44.93″N	133°26′23.79″E	Japan		Koiwaya, 2007
99	Araragi enthea	36°14′07.48″N	133°15′11.43″E	Japan		Koiwaya, 2007
100	Araragi enthea	35°10′58.04″N	134°38′54.38″E	Japan		Koiwaya, 2007
101	Araragi enthea	35°56′00.75″N	136°48′06.33″E	Japan		Koiwaya, 2007
102	Araragi enthea	36°44′19.98″N	138°29′37.15″E	Japan		Koiwaya, 2007
103	Araragi enthea	37°16′58.06″N	139°05′12.89″E	Japan		Koiwaya, 2007
104	Araragi enthea	38°00′17.35″N	138°24′20.74″E	Japan		Koiwaya, 2007
105	Araragi enthea	37°45′12.04″N	139°42′07.73″E	Japan		Koiwaya, 2007
106	Araragi enthea	39°10′52.23″N	140°45′24.61″E	Japan		Koiwaya, 2007
107	Araragi enthea	40°35′50.17″N	140°48′02.81″E	Japan		Koiwaya, 2007
108	Araragi enthea	42°47′43.44″N	141°14′24.84″E	Japan		Koiwaya, 2007
109	Araragi enthea	44°14′14.38″N	142°33′30.94″E	Japan		Koiwaya, 2007
110	Araragi enthea	43°26′13.08″N	143°34′09.61″E	Japan		Koiwaya, 2007
111	Araragi enthea	30°27′29.32″N	102°57′10.37″E	China	Sichuan	Koiwaya, 2007
112	Araragi enthea	31°06′33.80″N	103°08′22.73″E	China	Sichuan	Koiwaya, 2007
113	Araragi enthea	33°58′47.31″N	107°58′25.08″E	China	Shaanxi	Koiwaya, 2007
114	Araragi enthea	33°46′44.93″N	108°52′28.24″E	China	Shaanxi	Koiwaya, 2007
115	Araragi enthea	34°20′36.37″N	110°55′04.69″E	China	Henan	Koiwaya, 2007
116	Araragi enthea	24°07′00.03″N	121°14′02.87″E	China	Taiwan	Koiwaya, 2007
117	Araragi enthea	30°13′15.97″N	119°20′00.59″E	China	Tianmushan, Zhejiang	Koiwaya, 2007
118	Araragi enthea	40°01′09.12″N	115°32′35.57″E	China	Beijing	Koiwaya, 2007
119	Araragi enthea	40°48′49.71″N	123°07′25.61″E	China	Liaoning	Koiwaya, 2007
120	Araragi enthea	40°18′46.96″N	124°01′08.99″E	China	Liaoning	Koiwaya, 2007
121	Araragi enthea	45°31′18.28″N	127°26′29.06″E	China	Heilongjiang	Koiwaya, 2007
122	Araragi enthea	46°53′24.83″N	133°42′13.01″E	China	Heilongjiang	Koiwaya, 2007
123	Araragi enthea	34°15′31.02″N	106°56′26.05″E	China	Jialing River, Shaanxi	SCAU
124	Araragi enthea	25°53′12.49″N	110°30′05.30″E	China	Guangmaoshan, Yunnan	Koiwaya, 2011
125	Araragi enthea	33°07′26.25″N	105°55′44.45″E	China	Qinghe,Kangxian, Gansu	Koiwaya, 2013a
126	Araragi panda	27°19′17.69″N	103°42′40.52″E	China	Mt. Dapingzi, Zhaotong, Yunnan	Koiwaya, 2014
127	Araragi panda	26°47′05.45″N	99°25′34.57″E	China	Yunnan	Koiwaya, 2007
128	Araragi panda	34°00′58.47″N	106°18′13.36″E	China	Gansu	Koiwaya, 2007
129	Araragi panda	33°23′41.13″N	105°29′26.60″E	China	Gansu	Koiwaya, 2007
130	Araragi panda	33°07′26.25″N	105°55′44.45″E	China	Qinghe,Kangxian, Gansu	Koiwaya, 2013a
131	Araragi sugiyamai	31°43′03.21″N	103°25′31.05″E	China	Qingchengshan,Sichuan	Koiwaya, 2007
132	Araragi sugiyamai	33°07′08.94″N	104°38′01.64″E	China	Gansu	Koiwaya, 2007
133	Araragi sugiyamai	33°42′21.83″N	105°18′53.79″E	China	Gansu	Koiwaya, 2007
134	Araragi sugiyamai	30°16′39.94″N	119°24′27.77″E	China	Tianmushan, Zhejiang	Koiwaya, 2007
135	Araragi sugiyamai	33°07′26.25″N	105°55′44.45″E	China	Qinghe,Kangxian, Gansu	Koiwaya, 2013a
136	Artopoetes praetextaus	33°14′33.63″N	103°52′41.32″E	China	Jiuzhaigou,Sichuan	Koiwaya, 2007
137	Artopoetes praetextaus	34°25′04.01″N	108°53′37.78″E	China	Xi-an, Shaanxi	Koiwaya, 2007
138	Artopoetes praetextaus	40°16′46.29″N	115°31′56.02″E	China	Hebei	Koiwaya, 2007
139	Artopoetes pryeri	48°56′38.94″N	135°32′17.99″E	Russia		Koiwaya, 2007
140	Artopoetes pryeri	44°08′05.69″N	132°44′12.54″E	Russia		Koiwaya, 2007
141	Artopoetes pryeri	51°17′21.86″N	135°07′54.61″E	Russia	Khabarovsk Krai	Sinev, 2008
142	Artopoetes pryeri	45°07′12.19″N	134°20′26.95″E	Russia	Primosky krai	Sinev, 2008
143	Artopoetes pryeri	37°42′04.35″N	127°24′30.41″E	South Korea		Koiwaya, 2007
144	Artopoetes pryeri	37°55′36.72″N	128°31′24.81″E	South Korea		Koiwaya, 2007
145	Artopoetes pryeri	36°45′39.21″N	127°58′27.28″E	South Korea		Koiwaya, 2007
146	Artopoetes pryeri	40°00′08.54″N	126°03′25.66″E	North Korea		Koiwaya, 2007
147	Artopoetes pryeri	40°44′50.13″N	127°41′38.73″E	North Korea		Koiwaya, 2007
148	Artopoetes pryeri	41°41′51.09″N	129°06′40.78″E	North Korea		Koiwaya, 2007
149	Artopoetes pryeri	32°41′41.52″N	131°13′14.53″E	Japan		Koiwaya, 2007
150	Artopoetes pryeri	34°17′20.37″N	131°50′09.38″E	Japan		Koiwaya, 2007
151	Artopoetes pryeri	34°49′54.63″N	133°00′01.76″E	Japan		Koiwaya, 2007
152	Artopoetes pryeri	33°51′07.81″N	133°48′48.52″E	Japan		Koiwaya, 2007
153	Artopoetes pryeri	35°10′25.71″N	134°24′24.26″E	Japan		Koiwaya, 2007
154	Artopoetes pryeri	34°17′20.37″N	135°48′46.76″E	Japan		Koiwaya, 2007
155	Artopoetes pryeri	36°22′05.60″N	137°18′25.66″E	Japan		Koiwaya, 2007
156	Artopoetes pryeri	35°22′16.09″N	137°36′53.09″E	Japan		Koiwaya, 2007
157	Artopoetes pryeri	37°11′43.19″N	139°03′53.79″E	Japan		Koiwaya, 2007
158	Artopoetes pryeri	36°12′31.76″N	139°43′26.84″E	Japan		Koiwaya, 2007
159	Artopoetes pryeri	36°58′02.82″N	140°28′16.29″E	Japan		Koiwaya, 2007
160	Artopoetes pryeri	37°58′43.84″N	139°44′45.94″E	Japan		Koiwaya, 2007
161	Artopoetes pryeri	39°10′52.23″N	141°15′43.95″E	Japan		Koiwaya, 2007
162	Artopoetes pryeri	39°32′16.58″N	140°22′59.88″E	Japan		Koiwaya, 2007
163	Artopoetes pryeri	40°33′50.02″N	140°59′15.18″E	Japan		Koiwaya, 2007
164	Artopoetes pryeri	42°54′00.41″N	141°15′43.95″E	Japan		Koiwaya, 2007
165	Artopoetes pryeri	43°25′15.63″N	142°22′18.57″E	Japan		Koiwaya, 2007
166	Artopoetes pryeri	44°03′50.06″N	143°26′54.55″E	Japan		Koiwaya, 2007
167	Artopoetes pryeri	34°33′42.55″N	105°44′24.14″E	China	Tianshui, Gansu	Koiwaya, 2007
168	Artopoetes pryeri	39°41′25.01″N	115°17′25.90″E	China	Beijing	Koiwaya, 2007
169	Artopoetes pryeri	42°26′22.83″N	121°30′31.64″E	China	Liaoning	Koiwaya, 2007
170	Artopoetes pryeri	48°50′08.87″N	122°28′32.11″E	China	Heilongjiang	Koiwaya, 2007
171	Artopoetes pryeri	41°00′17.19″N	123°31′09.43″E	China	Liaoning	Koiwaya, 2007
172	Artopoetes pryeri	40°31′49.81″N	123°46′58.65″E	China	Liaoning	Koiwaya, 2007
173	Artopoetes pryeri	41°34′57.29″N	124°41′01.82″E	China	Liaoning	Koiwaya, 2007
174	Artopoetes pryeri	42°24′26.04″N	124°57′30.59″E	China	Liaoning	Koiwaya, 2007
175	Artopoetes pryeri	44°10′27.57″N	127°30′26.37″E	China	Jilin	Koiwaya, 2007
176	Artopoetes pryeri	45°28′04.21″N	128°54′09.32″E	China	Heilongjiang	Koiwaya, 2007
177	Artopoetes pryeri	44°56′57.30″N	130°30′23.73″E	China	Heilongjiang	Koiwaya, 2007
178	Artopoetes pryeri	34°35′15.92″N	105°43′57.77″E	China	Tianshui, Gansu	Koiwaya, 2013a
179	Austrozephyrus absolon	5°31′42.64″N	101°26′51.91″E	Malaysia		Koiwaya, 2007
180	Austrozephyrus absolon	3°09′44.84″N	98°20′58.59″E	Indonesia		Koiwaya, 2007
181	Austrozephyrus absolon	3°07′06.87″S	102°20′55.08″E	Indonesia		Koiwaya, 2007
182	Austrozephyrus absolon	7°26′58.65″S	111°08′15.70″E	Indonesia		Koiwaya, 2007
183	Austrozephyrus absolon	7°34′49.18″S	111°47′48.75″E	Indonesia		Koiwaya, 2007
184	Borneozephyrus borneanus	5°44′49.83″N	116°24′40.08″E	Malaysia		Koiwaya, 2007
185	Burmaozephyrus kothayaungi	21°38′05.34″N	93°44′04.71″E	Myanmar	Mindat, Chin	Koiwaya & Shizuya, 2012
186	Chaetoprocta kurumi	29°34′24.45″N	81°15′17.58″E	Nepal		Koiwaya, 2007
187	Chaetoprocta kurumi	28°13′37.09″N	84°17′13.59″E	Nepal		Koiwaya, 2007
188	Chaetoprocta kurumi	27°48′00.76″N	85°04′41.25″E	Nepal		Koiwaya, 2007
189	Chaetoprocta kurumi	27°22′18.36″N	86°17′11.84″E	Nepal		Koiwaya, 2007
190	Chaetoprocta kurumi	30°07′34.05″N	79°48′16.88″E	India		Koiwaya, 2007
191	Chaetoprocta odata	35°42′39.02″N	72°08′10.43″E	Pakistan		Koiwaya, 2007
192	Chaetoprocta odata	35°16′21.11″N	72°51′01.23″E	Pakistan		Koiwaya, 2007
193	Chaetoprocta odata	34°24′24.87″N	73°25′57.42″E	Pakistan		Koiwaya, 2007
194	Chaetoprocta odata	31°21′13.09″N	77°57′32.34″E	India		Koiwaya, 2007
195	Chaetoprocta odata	30°50′10.37″N	78°06′46.05″E	India		Koiwaya, 2007
196	Chaetoprocta odata	30°10′25.05″N	79°05′26.07″E	India		Koiwaya, 2007
197	Chaetoprocta odata	34°54′14.23″N	68°21′24.96″E	Afghanistan		Koiwaya, 2007
198	Chaetoprocta odata	35°31′56.01″N	70°22′42.30″E	Afghanistan		Koiwaya, 2007
199	Chrysozephyrus brillantinus	43°42′27.34″N	132°30′21.97″E	Russia		Koiwaya, 2007
200	Chrysozephyrus brillantinus	44°09′02.45″N	133°00′01.76″E	Russia	Primosky krai	Sinev, 2008
201	Chrysozephyrus brillantinus	37°50′24.56″N	127°18′34.45″E	South Korea		Koiwaya, 2007
202	Chrysozephyrus brillantinus	38°06′31.06″N	128°06′02.11″E	South Korea		Koiwaya, 2007
203	Chrysozephyrus brillantinus	39°55′05.39″N	125°53′32.40″E	North Korea		Koiwaya, 2007
204	Chrysozephyrus brillantinus	42°34′09.35″N	130°04′41.25″E	North Korea		Koiwaya, 2007
205	Chrysozephyrus brillantinus	33°00′31.19″N	131°13′14.53″E	Japan		Koiwaya, 2007
206	Chrysozephyrus brillantinus	34°47′44.74″N	133°00′01.76″E	Japan		Koiwaya, 2007
207	Chrysozephyrus brillantinus	33°49′29.26″N	133°25′44.24″E	Japan		Koiwaya, 2007
208	Chrysozephyrus brillantinus	35°08′16.36″N	134°49′27.19″E	Japan		Koiwaya, 2007
209	Chrysozephyrus brillantinus	34°27′07.99″N	135°58′00.47″E	Japan		Koiwaya, 2007
210	Chrysozephyrus brillantinus	36°09′20.22″N	136°40′11.72″E	Japan		Koiwaya, 2007
211	Chrysozephyrus brillantinus	36°24′12.96″N	137°39′31.29″E	Japan		Koiwaya, 2007
212	Chrysozephyrus brillantinus	37°05′24.86″N	138°59′56.48″E	Japan		Koiwaya, 2007
213	Chrysozephyrus brillantinus	38°00′48.51″N	138°21′42.54″E	Japan		Koiwaya, 2007
214	Chrysozephyrus brillantinus	38°07′02.18″N	140°08′29.77″E	Japan		Koiwaya, 2007
215	Chrysozephyrus brillantinus	38°51′24.55″N	140°46′43.71″E	Japan		Koiwaya, 2007
216	Chrysozephyrus brillantinus	40°33′50.02″N	140°49′21.91″E	Japan		Koiwaya, 2007
217	Chrysozephyrus brillantinus	42°55′27.31″N	141°06′30.23″E	Japan		Koiwaya, 2007
218	Chrysozephyrus brillantinus	44°25′05.12″N	142°19′00.82″E	Japan		Koiwaya, 2007
219	Chrysozephyrus brillantinus	43°43′24.51″N	143°27′34.10″E	Japan		Koiwaya, 2007
220	Chrysozephyrus brillantinus	34°21′41.67″N	105°50′32.23″E	China	Gansu	Koiwaya, 2007
221	Chrysozephyrus brillantinus	34°02′20.42″N	106°16′54.26″E	China	Gansu	Koiwaya, 2007
222	Chrysozephyrus brillantinus	33°59′52.90″N	108°18′11.60″E	China	Shaanxi	Koiwaya, 2007
223	Chrysozephyrus brillantinus	33°53′19.17″N	108°48′30.94″E	China	Shaanxi	Koiwaya, 2007
224	Chrysozephyrus brillantinus	33°55′30.47″N	109°13′33.87″E	China	Shaanxi	Koiwaya, 2007
225	Chrysozephyrus brillantinus	34°16′15.01″N	110°39′55.02″E	China	Henan	Koiwaya, 2007
226	Chrysozephyrus brillantinus	32°10′32.20″N	110°04′58.83″E	China	Hubei	Koiwaya, 2007
227	Chrysozephyrus brillantinus	31°02′36.68″N	115°39′11.07″E	China	Hubei	Koiwaya, 2007
228	Chrysozephyrus brillantinus	41°01′46.72″N	123°33′47.64″E	China	Liaoning	Koiwaya, 2007
229	Chrysozephyrus brillantinus	40°19′47.26″N	123°57′31.46″E	China	Liaoning	Koiwaya, 2007
230	Chrysozephyrus brillantinus	41°04′15.85″N	125°23′52.62″E	China	Liaoning	Koiwaya, 2007
231	Chrysozephyrus brillantinus	34°22′55.13″N	106°47′43.26″E	China	Shaanxi	SCAU
232	Chrysozephyrus brillantinus	43°47′37.55″N	126°46′57.32″E	China	Jilin	Koiwaya, 2007
233	Chrysozephyrus brillantinus	33°01′51.25″N	110°32′24.28″E	China	Henan	Koiwaya, 2007
234	Chrysozephyrus brillantinus	31°32′41.54″N	115°45′54.87″E	China	Anhui	Koiwaya, 2007
235	Chrysozephyrus brillantinus	30°43′42.02″N	103°35′07.90″E	China	Sichuan	Koiwaya, 2007
236	Chrysozephyrus brillantinus	33°14′46.01″N	104°45′18.45″E	China	Tianchi, Wenxian, Gansu	Koiwaya, 2013a
237	Chrysozephyrus brillantinus	33°07′26.25″N	105°55′44.45″E	China	Qinghe,Kangxian, Gansu	Koiwaya, 2013a
238	Chrysozephyrus brillantinus	33°07′26.25″N	105°55′44.45″E	China	Qinghe,Kangxian, Gansu	Koiwaya, 2013a
239	Chrysozephyrus brillantinus	34°15′02.80″N	106°56′40.59″E	China	Caijiayuan,Qingling,Shaanxi	Koiwaya, 2013a
240	Chrysozephyrus disparatus	22°13′41.13″N	103°03′06.33″E	Vietnam	North part	Koiwaya, 2007
241	Chrysozephyrus disparatus	12°15′14.86″N	108°32′41.72″E	Vietnam		Koiwaya, 2007
242	Chrysozephyrus disparatus	19°08′42.61″N	98°10′25.78″E	Thailand		Koiwaya, 2007
243	Chrysozephyrus disparatus	27°26′59.25″N	97°59′52.97″E	Myanmar	Kachin, Putao	Koiwaya, 2007
244	Chrysozephyrus disparatus	20°13′15.48″N	103°37′22.97″E	Laos	North part	Koiwaya, 2007
245	Chrysozephyrus disparatus	12°11′01.77″N	109°02′31.59″E	Vietnam	Hon Ba, Khanh Hoa	Yokochi et al., 2015a, b
246	Chrysozephyrus disparatus	27°31′21.41″N	88°17′33.98″E	India	Sikkim	Koiwaya, 2007
247	Chrysozephyrus disparatus	27°11′00.70″N	99°12′31.64″E	China	Weixi, Yunnan	Koiwaya, 2007
248	Chrysozephyrus disparatus	30°38′24.31″N	103°56′31.70″E	China	Chengdu,Sichuan	Koiwaya, 2007
249	Chrysozephyrus disparatus	30°21′14.10″N	102°50′26.78″E	China	Baoxing,Sichuan	Koiwaya, 2007
250	Chrysozephyrus disparatus	31°06′33.80″N	103°22′13.30″E	China	Sichuan	Koiwaya, 2007
251	Chrysozephyrus disparatus	32°29′28.43″N	104°06′23.20″E	China	Sichuan	Koiwaya, 2007
252	Chrysozephyrus disparatus	26°24′41.58″N	115°19′43.71″E	China	Jiangxi	Koiwaya, 2007
253	Chrysozephyrus disparatus	27°48′00.76″N	117°53′39.43″E	China	Mt.Wuyi,Fujian	Koiwaya, 2007
254	Chrysozephyrus disparatus	30°22′22.35″N	119°25′16.99″E	China	Tianmushan, Zhejiang	Koiwaya, 2007
255	Chrysozephyrus disparatus	24°59′12.46″N	121°16′52.29″E	China	Lalashan, Taiwan	Koiwaya, 2007
256	Chrysozephyrus disparatus	31°11′04.59″N	103°24′11.95″E	China	Sichuan	Koiwaya, 2007
257	Chrysozephyrus disparatus	31°16′42.78″N	102°40′41.60″E	China	Sichuan	Koiwaya, 2007
258	Chrysozephyrus disparatus	32°18′20.54″N	104°01′06.80″E	China	Sichuan	Koiwaya, 2007
259	Chrysozephyrus disparatus	33°08′15.18″N	104°07′42.30″E	China	Sichuan	Koiwaya, 2007
260	Chrysozephyrus disparatus	32°38′21.75″N	107°00′24.61″E	China	Sichuan	Koiwaya, 2007
261	Chrysozephyrus disparatus	24°51′28.01″N	113°03′02.48″E	China	Mt.Nanling, Guangdong	Koiwaya, 2007
262	Chrysozephyrus disparatus	27°54′49.03″N	108°39′11.19″E	China	Mt.Fanjing, Guizhou	Koiwaya, 2007
263	Chrysozephyrus disparatus	22°38′34.63″N	120°20′19.89″E	China	Xinanshan, Taiwan	Koiwaya, 2007
264	Chrysozephyrus duma	22°03′55.00″N	103°18′55.55″E	Vietnam	North part	Koiwaya, 2007
265	Chrysozephyrus duma	27°28′09.43″N	85°03′22.15″E	Nepal		Koiwaya, 2007
266	Chrysozephyrus duma	23°02′21.47″N	93°41′29.06″E	Myanmar		Koiwaya, 2007
267	Chrysozephyrus duma	26°11′45.01″N	98°20′31.76″E	Myanmar	Panwa,Kachin	Koiwaya, 2007
268	Chrysozephyrus duma	27°15′16.67″N	98°07′47.58″E	Myanmar		Koiwaya, 2007
269	Chrysozephyrus duma	26°45′54.83″N	98°20′58.59″E	Myanmar		Koiwaya, 2007
270	Chrysozephyrus duma	27°16′26.98″N	88°23′45.59″E	India		Koiwaya, 2007
271	Chrysozephyrus duma	25°35′31.18″N	91°40′51.27″E	India		Koiwaya, 2007
272	Chrysozephyrus duma	25°17′03.98″N	93°42′48.16″E	India		Koiwaya, 2007
273	Chrysozephyrus duma	27°14′06.34″N	99°13′42.66″E	China	Yunnan	Koiwaya, 2007
274	Chrysozephyrus duma	30°27′00.28″N	102°54′33.05″E	China	Baoxing,Sichuan	Koiwaya, 2007
275	Chrysozephyrus duma	30°25′47.03″N	102°48′36.21″E	China	Sichuan	Koiwaya, 2007
276	Chrysozephyrus duma	32°18′20.54″N	104°20′53.32″E	China	Sichuan	Koiwaya, 2007
277	Chrysozephyrus duma	29°04′31.35″N	107°18′52.03″E	China	Jinfoshan,Sichuan	Koiwaya, 2007
278	Chrysozephyrus duma	23°34′08.48″N	93°46′56.51″E	Myanmar	Chin	Asano，2014
279	Chrysozephyrus dumoides	22°05′08.30″N	103°13′39.14″E	Vietnam		Koiwaya, 2007
280	Chrysozephyrus dumoides	28°15′57.86″N	83°33′03.14″E	Nepal		Koiwaya, 2007
281	Chrysozephyrus dumoides	27°15′16.67″N	98°14′23.09″E	Myanmar		Koiwaya, 2007
282	Chrysozephyrus dumoides	26°23′30.73″N	98°11′44.88″E	Myanmar		Koiwaya, 2007
283	Chrysozephyrus dumoides	27°07′04.13″N	88°27′42.89″E	India		Koiwaya, 2007
284	Chrysozephyrus dumoides	25°43′14.65″N	91°19′06.09″E	India		Koiwaya, 2007
285	Chrysozephyrus dumoides	25°08′43.02″N	93°23′01.64″E	India		Koiwaya, 2007
286	Chrysozephyrus dumoides	25°59′51.18″N	100°22′15.94″E	China	Yunnan	Koiwaya, 2007
287	Chrysozephyrus dumoides	30°32′36.02″N	102°56′30.82″E	China	Sichuan	Koiwaya, 2007
288	Chrysozephyrus dumoides	29°42′25.70″N	103°05′44.53″E	China	Sichuan	Koiwaya, 2007
289	Chrysozephyrus dumoides	29°14′53.03″N	107°25′27.54″E	China	Jinfoshan,Sichuan	Koiwaya, 2007
290	Chrysozephyrus esakii	22°03′55.00″N	103°26′50.16″E	Vietnam		Koiwaya, 2007
291	Chrysozephyrus esakii	26°18′47.21″N	100°27′32.34″E	China	Yunnan	Koiwaya, 2007
292	Chrysozephyrus esakii	26°15′14.43″N	102°30′08.79″E	China	Yunnan	Koiwaya, 2007
293	Chrysozephyrus esakii	30°26′55.23″N	102°53′52.62″E	China	Baoxing,Sichuan	Koiwaya, 2007
294	Chrysozephyrus esakii	30°54′27.94″N	103°34′21.91″E	China	Qingchengshan,Sichuan	Koiwaya, 2007
295	Chrysozephyrus esakii	30°31′53.00″N	103°55′21.49″E	China	Liujiang,Sichuan	Koiwaya, 2007
296	Chrysozephyrus esakii	32°46′07.68″N	105°09′40.08″E	China	Qingchuan, Sichuan	Koiwaya, 2007
297	Chrysozephyrus esakii	24°10′36.57″N	121°20′38.38″E	China	Taiwan	Koiwaya, 2007
298	Chrysozephyrus fujiokai	32°04′34.94″N	108°00′24.61″E	China	Mt.Daba,Sichuan	Koiwaya, 2007
299	Chrysozephyrus fujiokai	27°54′56.27″N	108°39′30.45″E	China	Mt.Fanjing, Guizhou	Koiwaya, 2007
300	Chrysozephyrus fujiokai	27°16′43.80″N	99°15′43.24″E	China	Weixi, Yunnan	Zhuang, 2015
301	Chrysozephyrus gaoi	28°03′09.33″N	98°43′23.32″E	China	Yunnan	Koiwaya, 2007
302	Chrysozephyrus gaoi	27°16′26.98″N	99°16′20.86″E	China	North part, Yunnan	Koiwaya, 2007
303	Chrysozephyrus gaoi	30°49′48.11″N	103°34′46.73″E	China	Qingchengshan,Sichuan	Koiwaya, 2007
304	Chrysozephyrus gaoi	30°14′24.31″N	102°49′15.76″E	China	Sichuan	Koiwaya, 2007
305	Chrysozephyrus gaoi	30°56′23.73″N	103°16′56.89″E	China	Sichuan	Koiwaya, 2007
306	Chrysozephyrus gaoi	34°31′31.05″N	105°43′44.59″E	China	Tianshui, Gansu	Koiwaya, 2007
307	Chrysozephyrus gaoi	33°09′39.10″N	108°48′52.63″E	China	Zhouzhi, Shaanxi	Koiwaya, 2007
308	Chrysozephyrus gaoi	33°09′39.10″N	108°48′52.63″E	China	Mt. Qinling, Shaanxi	Koiwaya, 2007
309	Chrysozephyrus gaoi	34°27′24.29″N	106°52′39.89″E	China	Shaanxi	Koiwaya, 2007
310	Chrysozephyrus haradai	22°23′26.57″N	103°51′49.92″E	Vietnam	North part	Koiwaya, 2007
311	Chrysozephyrus haradai	25°50′22.02″N	98°44′03.75″E	Myanmar	Northeast part	Koiwaya, 2007
312	Chrysozephyrus haradai	30°21′16.67″N	102°44′38.91″E	China	Baoxing,Sichuan	Koiwaya, 2007
313	Chrysozephyrus haradai	26°25′52.42″N	102°52′33.52″E	China	Yunnan	Koiwaya, 2007
314	Chrysozephyrus haradai	32°20′05.83″N	105°08′34.86″E	China	Qingchuan,Sichuan	Koiwaya, 2007
315	Chrysozephyrus haradai	31°54′12.26″N	107°57′25.31″E	China	Mt.Daba,Sichuan	Koiwaya, 2007
316	Chrysozephyrus haradai	31°51′32.03″N	103°55′10.84″E	China	Sichuan	Koiwaya, 2007
317	Chrysozephyrus haradai	32°38′55.05″N	105°28′07.50″E	China	Sichuan	Koiwaya, 2007
318	Chrysozephyrus haradai	32°33′21.87″N	107°15′34.28″E	China	Shaanxi	Koiwaya, 2007
319	Chrysozephyrus haradai	32°32′15.19″N	107°51′49.57″E	China	Shaanxi	Koiwaya, 2007
320	Chrysozephyrus haradai	33°37′58.50″N	108°41′55.43″E	China	Shaanxi	Koiwaya, 2007
321	Chrysozephyrus haradai	27°22′29.05″N	99°04′59.75″E	China	Weixi, Yunnan	Koiwaya, 2013b
322	Chrysozephyrus hatoyamai	22°08′48.15″N	104°01′06.80″E	Vietnam	Northeast part	Koiwaya, 2007
323	Chrysozephyrus hisamatsusanus	32°30′35.14″N	131°00′03.52″E	Japan	Kyushozan	Koiwaya, 2007
324	Chrysozephyrus hisamatsusanus	34°55′19.10″N	132°50′48.05″E	Japan		Koiwaya, 2007
325	Chrysozephyrus hisamatsusanus	33°54′24.82″N	133°31′40.20″E	Japan		Koiwaya, 2007
326	Chrysozephyrus hisamatsusanus	35°07′11.67″N	134°36′16.17″E	Japan		Koiwaya, 2007
327	Chrysozephyrus hisamatsusanus	34°17′20.37″N	135°50′05.86″E	Japan		Koiwaya, 2007
328	Chrysozephyrus hisamatsusanus	36°06′08.56″N	136°32′17.11″E	Japan		Koiwaya, 2007
329	Chrysozephyrus hisamatsusanus	36°28′27.50″N	137°15′47.46″E	Japan		Koiwaya, 2007
330	Chrysozephyrus hisamatsusanus	36°52′46.63″N	137°56′39.61″E	Japan		Koiwaya, 2007
331	Chrysozephyrus hisamatsusanus	35°30′51.64″N	138°29′37.15″E	Japan		Koiwaya, 2007
332	Chrysozephyrus intermedius	22°39′16.46″N	105°08′20.98″E	Vietnam	North part	Koiwaya, 2007
333	Chrysozephyrus intermedius	20°25′37.25″N	103°43′58.48″E	Laos	North part	Koiwaya, 2007
334	Chrysozephyrus intermedius	24°47′12.07″N	93°51′05.36″E	India	Manipur	Koiwaya, 2007
335	Chrysozephyrus intermedius	25°35′43.97″N	94°39′43.56″E	India	Nagaland	Koiwaya, 2007
336	Chrysozephyrus inthanonensis	22°13′41.13″N	103°24′11.95″E	Vietnam		Koiwaya, 2007
337	Chrysozephyrus inthanonensis	18°41′16.36″N	98°10′25.78″E	Thailand		Koiwaya, 2007
338	Chrysozephyrus inthanonensis	18°56′14.87″N	109°17′31.17″E	China	Hainan	Koiwaya, 2007
339	Chrysozephyrus kabrua	22°17′20.75″N	103°05′44.53″E	Vietnam	Sapa, Fan-si-pan	Koiwaya, 2007
340	Chrysozephyrus kabrua	19°21′09.40″N	98°22′17.70″E	Thailand	North part	Koiwaya, 2007
341	Chrysozephyrus kabrua	19°53′26.60″N	99°24′15.47″E	Thailand		Koiwaya, 2007
342	Chrysozephyrus kabrua	19°04′58.38″N	100°38′05.16″E	Thailand		Koiwaya, 2007
343	Chrysozephyrus kabrua	27°19′57.85″N	97°53′01.29″E	Myanmar	Mapanput,Kachin	Koiwaya, 2007
344	Chrysozephyrus kabrua	27°03′32.85″N	98°22′17.70″E	Myanmar	East part	Koiwaya, 2007
345	Chrysozephyrus kabrua	20°07′15.10″N	104°02′01.65″E	Laos	Xam Neua, Phoo Pan	Koiwaya, 2007
346	Chrysozephyrus kabrua	24°47′12.07″N	93°51′05.36″E	India	Manipur	Koiwaya, 2007
347	Chrysozephyrus kabrua	25°35′43.97″N	94°39′43.56″E	India	Nagaland	Koiwaya, 2007
348	Chrysozephyrus kabrua	24°08′48.31″N	121°18′39.73″E	China	Taiwan	Koiwaya, 2007
349	Chrysozephyrus kimurai	33°09′39.10″N	108°48′52.63″E	China	Mt. Qinling, Shaanxi	Koiwaya, 2007
350	Chrysozephyrus letha	23°19′56.25″N	93°51′01.02″E	Myanmar	Tedim	Koiwaya, 2007
351	Chrysozephyrus letha	23°26′15.29″N	93°54′53.74″E	Myanmar	Kalaymyo, Chin	Shizuya & Harada, 2010
352	Chrysozephyrus linae	27°07′04.13″N	99°16′20.86″E	China	Yunnan	Koiwaya, 2007
353	Chrysozephyrus linae	30°23′30.59″N	102°48′36.21″E	China	Tianquan,Sichuan	Koiwaya, 2007
354	Chrysozephyrus linae	29°22′21.37″N	103°01′07.68″E	China	Sichuan	Koiwaya, 2007
355	Chrysozephyrus linae	33°08′36.10″N	108°44′49.80″E	China	Mt. Qinling, Shaanxi	Koiwaya, 2007
356	Chrysozephyrus linae	29°09′07.78″N	107°12′16.52″E	China	Jinfoshan,Sichuan	Koiwaya, 2007
357	Chrysozephyrus linae	34°35′13.35″N	105°43′52.59″E	China	Gansu	Koiwaya, 2007
358	Chrysozephyrus marginatus	30°06′25.62″N	102°05′27.66″E	China	Luding,Sichuan	Koiwaya, 2007
359	Chrysozephyrus marginatus	30°52′22.35″N	102°55′11.72″E	China	Mt.Four Girls,Sichuan	Koiwaya, 2007
360	Chrysozephyrus marginatus	30°51′52.24″N	102°44′38.91″E	China	Mt.Four Girls,Sichuan	Koiwaya, 2007
361	Chrysozephyrus marginatus	30°13′42.73″N	102°28′49.69″E	China	Kangding,Sichuan	Koiwaya, 2007
362	Chrysozephyrus nigroapicalis	17°38′38.48″N	106°02′24.14″E	Vietnam		Koiwaya, 2007
363	Chrysozephyrus nigroapicalis	22°11′14.66″N	103°07′03.63″E	Vietnam	Fan-si-pan	Koiwaya, 2007
364	Chrysozephyrus nigroapicalis	20°24′23.11″N	103°59′47.70″E	Laos		Koiwaya, 2007
365	Chrysozephyrus nigroapicalis	24°51′28.01″N	113°03′02.48″E	China	Mt.Nanling, Guangdong	Koiwaya, 2007
366	Chrysozephyrus nigroapicalis	24°43′36.75″N	112°32′38.20″E	China	Mt.Nanling, Guangdong	Koiwaya, 2007
367	Chrysozephyrus nigroapicalis	30°24′29.32″N	119°28′34.75″E	China	Tianmushan, Zhejiang	Koiwaya, 2007
368	Chrysozephyrus nigroapicalis	29°02′13.06″N	102°44′38.91″E	China	Sichuan	Koiwaya, 2007
369	Chrysozephyrus nigroapicalis	24°55′08.60″N	113°05′21.76″E	China	Mt.Nanling, Guangdong	Harada et al., 2012
370	Chrysozephyrus nishikaze	24°59′12.46″N	121°16′52.29″E	China	Lalashan, Taiwan	Koiwaya, 2007
371	Chrysozephyrus okamurai	32°47′14.19″N	105°12′18.28″E	China	Qingchuan,Sichuan	Koiwaya, 2007
372	Chrysozephyrus rarasanus	26°45′50.65″N	98°14′23.58″E	Myanmar	Kangfang,Kachin	Koiwaya, 2007
373	Chrysozephyrus rarasanus	24°59′12.46″N	121°16′52.29″E	China	Lalashan, Taiwan	Koiwaya, 2007
374	Chrysozephyrus rarasanus	30°07′50.14″N	102°40′49.69″E	China	Tianquan,Sichuan	Koiwaya, 2007
375	Chrysozephyrus rarasanus	27°55′35.31″N	108°39′30.38″E	China	Mt.Fanjing, Guizhou	Koiwaya, 2007
376	Chrysozephyrus rarasanus	24°42′20.40″N	112°59′29.90″E	China	Mt.Nanling, Guangdong	Koiwaya, 2007
377	Chrysozephyrus rarasanus	24°55′08.60″N	113°05′21.76″E	China	Mt.Nanling, Guangdong	Harada et al., 2012
378	Chrysozephyrus sakula	30°59′26.02″N	102°46′10.37″E	China	Mt.Four Girls,Sichuan	Koiwaya, 2007
379	Chrysozephyrus sakula	30°56′06.77″N	102°22′33.96″E	China	Sichuan	Koiwaya, 2007
380	Chrysozephyrus sakula	31°11′38.43″N	102°12′40.69″E	China	Sichuan	Koiwaya, 2007
381	Chrysozephyrus sakula	30°49′02.45″N	102°37′23.85″E	China	Sichuan	Koiwaya, 2007
382	Chrysozephyrus sakula	30°42′31.61″N	102°25′31.93″E	China	Sichuan	Koiwaya, 2007
383	Chrysozephyrus sakula	30°59′26.02″N	102°46′10.37″E	China	Sichuan	Koiwaya, 2007
384	Chrysozephyrus sakula	30°56′06.77″N	102°22′33.96″E	China	Sichuan	Koiwaya, 2007
385	Chrysozephyrus sakula	31°11′38.43″N	102°12′40.69″E	China	Sichuan	Koiwaya, 2007
386	Chrysozephyrus sakula	30°49′02.45″N	102°37′23.85″E	China	Sichuan	Koiwaya, 2007
387	Chrysozephyrus sakula	30°42′31.61″N	102°25′31.93″E	China	Sichuan	Koiwaya, 2007
388	Chrysozephyrus sandersi	27°31′21.41″N	88°17′33.98″E	India	Sikkim	Koiwaya, 2007
389	Chrysozephyrus scintillans	22°20′53.21″N	103°48′46.76″E	Vietnam	Fan-si-pan	Koiwaya, 2007
390	Chrysozephyrus scintillans	19°02′28.86″N	108°55′06.45″E	China	Hainan	Koiwaya, 2007
391	Chrysozephyrus scintillans	24°50′47.64″N	110°59′01.99″E	China	Guizhou	Koiwaya, 2007
392	Chrysozephyrus scintillans	24°50′47.64″N	111°05′37.50″E	China	Guangxi	Koiwaya, 2007
393	Chrysozephyrus scintillans	24°57′58.10″N	112°26′02.70″E	China	Mt.Nanling, Guangdong	Koiwaya, 2007
394	Chrysozephyrus scintillans	27°55′23.95″N	108°39′15.64″E	China	Mt.Fanjing, Guizhou	Koiwaya, 2007
395	Chrysozephyrus scintillans	29°32′17.58″N	103°53′46.59″E	China	Changyang,Sichuan	Koiwaya, 2007
396	Chrysozephyrus scintillans	32°08′51.76″N	107°34′01.70″E	China	Sichuan	Koiwaya, 2007
397	Chrysozephyrus scintillans	27°41′00.70″N	117°53′39.43″E	China	Mt.Wuyi,Fujian	Koiwaya, 2007
398	Chrysozephyrus scintillans	30°20′18.61″N	119°17′22.38″E	China	Tianmushan, Zhejiang	Koiwaya, 2007
399	Chrysozephyrus scintillans	30°16′40.96″N	119°24′57.66″E	China	Tianmushan, Zhejiang	Koiwaya, 2007
400	Chrysozephyrus scintillans	24°56′01.56″N	113°01′08.77″E	China	Mt.Nanling, Guangdong	Koiwaya, 2007
401	Chrysozephyrus scintillans	25°52′52.77″N	110°29′37.58″E	China	Guangxi	Koiwaya, 2007
402	Chrysozephyrus scintillans	24°55′08.60″N	113°05′21.76″E	China	Mt.Nanling, Guangdong	Harada et al., 2012
403	Chrysozephyrus setohi	31°43′41.40″N	108°18′58.36″E	China	Mt.Daba,Sichuan	Koiwaya, 2007
404	Chrysozephyrus shimizui	28°02′34.42″N	108°38′15.28″E	China	Mt.Fanjing, Guizhou	Koiwaya, 2007
405	Chrysozephyrus sikkimensis	27°55′00.36″N	97°48′01.05″E	Myanmar	Kachin	Koiwaya, 2007
406	Chrysozephyrus sikkimensis	27°14′06.34″N	97°18′20.39″E	Myanmar	Kachin	Koiwaya, 2007
407	Chrysozephyrus sikkimensis	26°15′14.43″N	97°15′42.19″E	Myanmar	Kachin	Koiwaya, 2007
408	Chrysozephyrus sikkimensis	27°31′21.41″N	88°17′33.98″E	India	Sikkim	Koiwaya, 2007
409	Chrysozephyrus smaragdinus	49°04′51.82″N	134°56′02.70″E	Russia		Koiwaya, 2007
410	Chrysozephyrus smaragdinus	43°43′24.51″N	132°23′06.91″E	Russia		Koiwaya, 2007
411	Chrysozephyrus smaragdinus	51°14′03.87″N	136°40′11.72″E	Russia	Khabarovsk Krai	Sinev, 2008
412	Chrysozephyrus smaragdinus	50°07′52.12″N	143°45′21.97″E	Russia	Sakhalin Oblast	Sinev, 2008
413	Chrysozephyrus smaragdinus	44°34′29.34″N	131°54′06.68″E	Russia	Primosky krai	Sinev, 2008
414	Chrysozephyrus smaragdinus	37°54′34.32″N	127°21′12.66″E	South Korea		Koiwaya, 2007
415	Chrysozephyrus smaragdinus	41°14′41.18″N	128°24′29.53″E	North Korea		Koiwaya, 2007
416	Chrysozephyrus smaragdinus	40°03′40.52″N	126°07′22.97″E	North Korea		Koiwaya, 2007
417	Chrysozephyrus smaragdinus	32°46′07.68″N	131°05′19.92″E	Japan		Koiwaya, 2007
418	Chrysozephyrus smaragdinus	33°31′23.08″N	132°44′12.54″E	Japan		Koiwaya, 2007
419	Chrysozephyrus smaragdinus	34°44′29.80″N	132°33′39.73″E	Japan		Koiwaya, 2007
420	Chrysozephyrus smaragdinus	33°56′36.10″N	133°58′02.23″E	Japan		Koiwaya, 2007
421	Chrysozephyrus smaragdinus	35°16′53.40″N	134°30′59.77″E	Japan		Koiwaya, 2007
422	Chrysozephyrus smaragdinus	34°17′20.37″N	135°44′49.45″E	Japan		Koiwaya, 2007
423	Chrysozephyrus smaragdinus	36°10′24.08″N	136°41′30.82″E	Japan		Koiwaya, 2007
424	Chrysozephyrus smaragdinus	36°59′06.01″N	138°37′31.76″E	Japan		Koiwaya, 2007
425	Chrysozephyrus smaragdinus	37°24′18.27″N	139°01′15.59″E	Japan		Koiwaya, 2007
426	Chrysozephyrus smaragdinus	38°38′02.53″N	139°47′24.14″E	Japan		Koiwaya, 2007
427	Chrysozephyrus smaragdinus	39°27′11.38″N	140°40′08.20″E	Japan		Koiwaya, 2007
428	Chrysozephyrus smaragdinus	40°36′50.23″N	140°41′27.30″E	Japan		Koiwaya, 2007
429	Chrysozephyrus smaragdinus	42°56′25.22″N	140°52′00.12″E	Japan		Koiwaya, 2007
430	Chrysozephyrus smaragdinus	44°21′19.00″N	142°25′36.33″E	Japan		Koiwaya, 2007
431	Chrysozephyrus smaragdinus	43°34′49.41″N	143°34′09.61″E	Japan		Koiwaya, 2007
432	Chrysozephyrus smaragdinus	47°18′32.52″N	142°21′39.02″E	Japan		Koiwaya, 2007
433	Chrysozephyrus smaragdinus	28°03′09.33″N	111°35′56.84″E	China	Hunan	Koiwaya, 2007
434	Chrysozephyrus smaragdinus	29°59′34.81″N	101°59′49.45″E	China	Sichuan	Koiwaya, 2007
435	Chrysozephyrus smaragdinus	30°50′10.37″N	103°00′28.13″E	China	Sichuan	Koiwaya, 2007
436	Chrysozephyrus smaragdinus	32°36′08.50″N	103°58′28.59″E	China	Sichuan	Koiwaya, 2007
437	Chrysozephyrus smaragdinus	34°06′58.87″N	105°54′29.53″E	China	Gansu	Koiwaya, 2007
438	Chrysozephyrus smaragdinus	33°59′20.11″N	107°22′49.34″E	China	Shaanxi	Koiwaya, 2007
439	Chrysozephyrus smaragdinus	33°58′14.51″N	108°08′57.89″E	China	Shaanxi	Koiwaya, 2007
440	Chrysozephyrus smaragdinus	34°01′31.25″N	109°16′51.62″E	China	Shaanxi	Koiwaya, 2007
441	Chrysozephyrus smaragdinus	32°41′41.52″N	107°50′30.47″E	China	Shaanxi	Koiwaya, 2007
442	Chrysozephyrus smaragdinus	40°37′50.27″N	123°55′32.81″E	China	Liaoning	Koiwaya, 2007
443	Chrysozephyrus smaragdinus	40°55′18.53″N	123°16′39.32″E	China	Liaoning	Koiwaya, 2007
444	Chrysozephyrus smaragdinus	43°30′02.71″N	126°47′35.57″E	China	Jilin	Koiwaya, 2007
445	Chrysozephyrus smaragdinus	45°42′22.25″N	129°37′39.67″E	China	Heilongjiang	Koiwaya, 2007
446	Chrysozephyrus smaragdinus	34°21′41.67″N	106°45′54.49″E	China	Jialing River, Shaanxi	SCAU
447	Chrysozephyrus souleanus	27°19′57.85″N	97°53′01.29″E	Myanmar	Mapanput,Kachin	Koiwaya, 2007
448	Chrysozephyrus souleanus	26°11′45.01″N	98°20′31.76″E	Myanmar	Panwa,Kachin	Koiwaya, 2007
449	Chrysozephyrus souleanus	29°58′09.43″N	99°11′04.45″E	China	Batang,Sichuan	Koiwaya, 2007
450	Chrysozephyrus souleanus	26°45′54.83″N	99°03′09.84″E	China	North part, Yunnan	Koiwaya, 2007
451	Chrysozephyrus souleanus	26°23′30.73″N	99°18′59.06″E	China	North part, Yunnan	Koiwaya, 2007
452	Chrysozephyrus souleanus	27°42′10.74″N	100°14′21.33″E	China	North part, Yunnan	Koiwaya, 2007
453	Chrysozephyrus souleanus	33°15′26.36″N	106°06′55.66″E	China	Shaanxi	Koiwaya, 2007
454	Chrysozephyrus souleanus	27°16′27.80″N	99°15′44.55″E	China	Weixi, Yunnan	Zhuang, 2015
455	Chrysozephyrus souleanus	27°14′09.83″N	99°03′53.52″E	China	Weixi, Yunnan	Koiwaya, 2013b
456	Chrysozephyrus splendidulus	24°59′12.46″N	121°16′52.29″E	China	Lalashan, Taiwan	Koiwaya, 2007
457	Chrysozephyrus tatsienlurnsis	27°05′53.71″N	98°13′03.98″E	Myanmar	Northeast part	Koiwaya, 2007
458	Chrysozephyrus tatsienlurnsis	26°18′47.21″N	98°02′31.17″E	Myanmar	Northeast part	Koiwaya, 2007
459	Chrysozephyrus tatsienlurnsis	30°10′59.24″N	101°54′33.05″E	China	Kangding,Sichuan	Koiwaya, 2007
460	Chrysozephyrus tatsienlurnsis	30°27′44.14″N	102°43′19.80″E	China	Baoxing,Sichuan	Koiwaya, 2007
461	Chrysozephyrus tatsienlurnsis	32°09′35.14″N	107°49′24.37″E	China	Mt.Daba,Sichuan	Koiwaya, 2007
462	Chrysozephyrus tienmushanus	22°06′21.60″N	103°03′06.33″E	Vietnam		Koiwaya, 2007
463	Chrysozephyrus tienmushanus	30°48′17.24″N	103°36′02.29″E	China	Qingchengshan,Sichuan	Koiwaya, 2007
464	Chrysozephyrus tienmushanus	32°21′12.42″N	106°43′19.80″E	China	Nanjiang,Sichuan	Koiwaya, 2007
465	Chrysozephyrus tienmushanus	30°20′39.97″N	102°53′13.07″E	China	Yaan,Sichuan	Koiwaya, 2007
466	Chrysozephyrus tienmushanus	31°03′44.44″N	103°12′20.04″E	China	Sichuan	Koiwaya, 2007
467	Chrysozephyrus tienmushanus	31°29′05.62″N	109°04′20.16″E	China	Jinfoshan,Sichuan	Koiwaya, 2007
468	Chrysozephyrus tienmushanus	29°12′34.97″N	107°25′27.54″E	China	Jinfoshan,Sichuan	Koiwaya, 2007
469	Chrysozephyrus tienmushanus	27°57′02.22″N	108°38′27.30″E	China	Mt.Fanjing, Guizhou	Koiwaya, 2007
470	Chrysozephyrus tienmushanus	26°22′57.09″N	108°12′26.20″E	China	Mt.Leigong, Sichuan	Koiwaya, 2007
471	Chrysozephyrus tienmushanus	25°08′43.02″N	111°10′53.91″E	China	Hunan	Koiwaya, 2007
472	Chrysozephyrus tienmushanus	25°52′52.77″N	110°29′37.58″E	China	Guangxi	Koiwaya, 2007
473	Chrysozephyrus tienmushanus	30°22′52.49″N	119°22′28.84″E	China	Tianmushan, Zhejiang	Koiwaya, 2007
474	Chrysozephyrus tienmushanus	30°17′44.85″N	119°27′24.42″E	China	Tianmushan, Zhejiang	Koiwaya, 2007
475	Chrysozephyrus tytleri	22°10′01.41″N	103°04′25.43″E	Vietnam		Koiwaya, 2007
476	Chrysozephyrus tytleri	27°37′30.51″N	97°51′58.36″E	Myanmar		Koiwaya, 2007
477	Chrysozephyrus tytleri	25°06′19.79″N	94°03′53.79″E	India		Koiwaya, 2007
478	Chrysozephyrus uedai	26°11′45.01″N	98°20′31.76″E	Myanmar	Panwa,Kachin	Koiwaya, 2007
479	Chrysozephyrus uedai	22°01′52.11″N	93°21′31.00″E	Myanmar	Taingin, Chin	Koiwaya, 2007
480	Chrysozephyrus vietnamicus	22°23′26.57″N	103°30′47.46″E	Vietnam		Koiwaya, 2007
481	Chrysozephyrus vittatus	22°16′07.55″N	103°07′03.63″E	Vietnam	Fan-si-pan	Koiwaya, 2007
482	Chrysozephyrus vittatus	23°27′16.40″N	93°54′53.74″E	Myanmar	Kalaymyo, Chin	Shizuya & Harada, 2010
483	Chrysozephyrus vittatus	27°28′09.43″N	84°54′08.44″E	Nepal		Koiwaya, 2007
484	Chrysozephyrus vittatus	20°29′19.58″N	103°42′39.38″E	Laos	North part	Koiwaya, 2007
485	Chrysozephyrus vittatus	24°47′12.07″N	93°51′05.36″E	India	Manipur	Koiwaya, 2007
486	Chrysozephyrus vittatus	25°35′43.97″N	94°39′43.56″E	India	Nagaland	Koiwaya, 2007
487	Chrysozephyrus vittatus	30°56′23.73″N	103°00′35.23″E	China	Tianquan,Sichuan	Koiwaya, 2007
488	Chrysozephyrus vittatus	30°24′39.24″N	102°50′50.16″E	China	Baoxing,Sichuan	Koiwaya, 2007
489	Chrysozephyrus wakaharai	20°34′15.89″N	104°59′07.27″E	Vietnam		Koiwaya, 2007
490	Chrysozephyrus wakaharai	20°07′15.10″N	104°02′01.65″E	Laos	Xam Neua, Phoo Pan	Koiwaya, 2007
491	Chrysozephyrus watsoni	22°12′27.90″N	103°00′28.13″E	Vietnam	North part	Koiwaya, 2007
492	Chrysozephyrus watsoni	22°51′25.90″N	105°13′37.38″E	Vietnam		Koiwaya, 2007
493	Chrysozephyrus watsoni	27°05′53.71″N	97°22′17.70″E	Myanmar	Kachin	Koiwaya, 2007
494	Chrysozephyrus watsoni	26°17′36.29″N	98°09′06.68″E	Myanmar		Koiwaya, 2007
495	Chrysozephyrus watsoni	21°13′40.59″N	100°18′18.63″E	Myanmar		Koiwaya, 2007
496	Chrysozephyrus watsoni	20°19′26.48″N	103°58′28.59″E	Laos		Koiwaya, 2007
497	Chrysozephyrus watsoni	27°38′05.55″N	100°09′04.92″E	China	Yunnan	Koiwaya, 2007
498	Chrysozephyrus watsoni	30°39′34.93″N	103°49′39.14″E	China	Liujiang,Sichuan	Koiwaya, 2007
499	Chrysozephyrus watsoni	30°19′34.40″N	103°17′44.53″E	China	Wolong,Sichuan	Koiwaya, 2007
500	Chrysozephyrus watsoni	27°28′12.57″N	101°30′28.13″E	China	Yanyuan,Sichuan	Koiwaya, 2007
501	Chrysozephyrus watsoni	31°06′33.80″N	103°21′33.75″E	China	Sichuan	Koiwaya, 2007
502	Chrysozephyrus watsoni	31°45′55.93″N	108°34′00.82″E	China	Jinfoshan,Sichuan	Koiwaya, 2007
503	Chrysozephyrus watsoni	27°54′21.31″N	108°37′52.01″E	China	Mt.Fanjing, Guizhou	Koiwaya, 2007
504	Chrysozephyrus watsoni	27°16′27.80″N	99°15′44.55″E	China	Weixi, Yunnan	Zhuang, 2015
505	Chrysozephyrus watsoni	27°14′17.23″N	99°04′59.75″E	China	Weixi, Yunnan	Koiwaya, 2013b
506	Chrysozephyrus yoshikoae	26°16′25.37″N	102°39′22.50″E	China	Sichuan	Koiwaya, 2007
507	Chrysozephyrus yoshikoae	27°16′26.98″N	110°31′20.86″E	China	Hunan	Koiwaya, 2007
508	Chrysozephyrus yoshikoae	32°31′41.84″N	106°53′09.55″E	China	Sichuan	Koiwaya, 2007
509	Chrysozephyrus yoshikoae	34°10′04.90″N	108°54′54.49″E	China	Changan, Shaanxi	Koiwaya, 2007
510	Chrysozephyrus yoshikoae	33°56′36.10″N	107°50′30.47″E	China	Shaanxi	Koiwaya, 2007
511	Chrysozephyrus yoshikoae	33°56′36.10″N	108°53′47.34″E	China	Shaanxi	Koiwaya, 2007
512	Chrysozephyrus yoshikoae	34°14′36.94″N	106°48′42.58″E	China	Shaanxi	Koiwaya, 2007
513	Chrysozephyrus yoshikoae	27°16′43.80″N	99°15′43.24″E	China	Yunnan	Koiwaya, 2007
514	Chrysozephyrus yoshikoae	34°35′13.35″N	105°43′52.59″E	China	Gansu	Koiwaya, 2007
515	Chrysozephyrus yuchingkinus	23°55′08.22″N	120°41′16.36″E	China	Puli, Taiwan	Koiwaya, 2007
516	Chrysozephyrus yunnanensis	26°38′50.85″N	98°18′20.39″E	Myanmar	Northeast part	Koiwaya, 2007
517	Chrysozephyrus yunnanensis	28°06′38.70″N	98°39′26.02″E	China	Yunnan	Koiwaya, 2007
518	Chrysozephyrus yunnanensis	27°44′01.36″N	98°40′23.49″E	China	Tsekou, Yunnan	Koiwaya, 2007
519	Chrysozephyrus zoa	24°47′12.07″N	93°51′05.36″E	India	Manipur	Koiwaya, 2007
520	Chrysozephyrus zoa	24°47′12.07″N	93°51′05.36″E	India	Manipur	Koiwaya, 2007
521	Chrysozephyrus zoa	30°48′09.06″N	103°30′34.73″E	China	Qingchengshan,Sichuan	Koiwaya, 2007
522	Chrysozephyrus zoa	30°56′23.73″N	102°56′30.82″E	China	Sichuan	Koiwaya, 2007
523	Chrysozephyrus zoa	30°24′19.74″N	119°25′16.99″E	China	Tianmushan, Zhejiang	Koiwaya, 2007
524	Chrysozephyrus zoa	33°07′26.25″N	105°55′44.45″E	China	Qinghe,Kangxian, Gansu	Koiwaya, 2013a
525	Cordelia comes	26°45′50.65″N	98°14′23.58″E	Myanmar	Kangfang,Kachin	Koiwaya, 2007
526	Cordelia comes	30°11′11.58″N	102°55′46.17″E	China	Lushan,Sichuan	Koiwaya, 2007
527	Cordelia comes	29°07′41.52″N	107°06′55.55″E	China	Jinfoshan,Sichuan	Koiwaya, 2007
528	Cordelia comes	28°31′01.09″N	106°59′05.51″E	China	Guizhou	Koiwaya, 2007
529	Cordelia comes	28°11′17.68″N	107°55′07.32″E	China	Guizhou	Koiwaya, 2007
530	Cordelia comes	30°28′43.23″N	111°12′43.38″E	China	Changyang, Hubei	Koiwaya, 2007
531	Cordelia comes	30°22′31.74″N	119°25′16.99″E	China	Tianmushan, Zhejiang	Koiwaya, 2007
532	Cordelia comes	24°56′01.56″N	113°01′08.77″E	China	Mt.Nanling, Guangdong	Koiwaya, 2007
533	Cordelia comes	24°55′08.60″N	113°05′21.76″E	China	Mt.Nanling, Guangdong	Harada et al., 2012
534	Cordelia koizumii	30°22′52.25″N	102°49′11.72″E	China	Baoxing,Sichuan	Koiwaya, 2007
535	Cordelia koizumii	30°27′31.57″N	102°46′17.34″E	China	Baoxing,Sichuan	Koiwaya, 2007
536	Cordelia koizumii	33°37′12.98″N	106°54′54.49″E	China	Liuba, Shaanxi	Koiwaya, 2007
537	Cordelia koizumii	33°37′12.98″N	106°54′54.49″E	China	Liuba, Shaanxi	Koiwaya, 2007
538	Cordelia wilemaniella	23°55′06.91″N	120°49′08.56″E	China	Wushe, Taiwan	Koiwaya, 2007
539	Coreana raphaelis	43°19′30.64″N	132°55′24.90″E	Russia		Koiwaya, 2007
540	Coreana raphaelis	44°20′22.43″N	133°09′15.47″E	Russia	Primosky krai	Sinev, 2008
541	Coreana raphaelis	37°41′01.75″N	127°30′26.37″E	South Korea		Koiwaya, 2007
542	Coreana raphaelis	33°21′29.02″N	126°28′28.59″E	South Korea		Koiwaya, 2007
543	Coreana raphaelis	39°57′37.01″N	125°51′33.75″E	North Korea		Koiwaya, 2007
544	Coreana raphaelis	39°34′18.56″N	126°41′39.61″E	North Korea		Koiwaya, 2007
545	Coreana raphaelis	38°08′04.40″N	139°55′18.75″E	Japan		Koiwaya, 2007
546	Coreana raphaelis	38°51′24.55″N	140°36′10.90″E	Japan		Koiwaya, 2007
547	Coreana raphaelis	39°46′29.17″N	141°30′14.06″E	Japan		Koiwaya, 2007
548	Coreana raphaelis	49°27′13.83″N	123°34′27.19″E	China	Inner Mongolia	Koiwaya, 2007
549	Coreana raphaelis	39°29′13.51″N	121°56′53.67″E	China	Liaoning	Koiwaya, 2007
550	Coreana raphaelis	40°22′17.97″N	123°50′55.96″E	China	Liaoning	Koiwaya, 2007
551	Coreana raphaelis	42°41′54.91″N	129°18′32.70″E	China	Jilin	Koiwaya, 2007
552	Coreana raphaelis	43°06′32.41″N	127°59′26.60″E	China	Jilin	Koiwaya, 2007
553	Coreana raphaelis	44°59′17.21″N	130°27′45.53″E	China	Heilongjiang	Koiwaya, 2007
554	Coreana raphaelis	43°33′23.44″N	130°25′07.32″E	China	Jilin	Koiwaya, 2007
555	Esakiozephyrus icana	29°45′51.76″N	80°54′11.95″E	Nepal		Koiwaya, 2007
556	Esakiozephyrus icana	26°28′14.06″N	98°15′42.19″E	Myanmar		Koiwaya, 2007
557	Esakiozephyrus icana	32°31′41.84″N	77°33′48.52″E	India	Himalaya	Koiwaya, 2007
558	Esakiozephyrus icana	30°06′10.85″N	78°53′43.26″E	India	Kumaon	Koiwaya, 2007
559	Esakiozephyrus icana	33°36′07.43″N	75°31′29.57″E	India	Kulu	Koiwaya, 2007
560	Esakiozephyrus icana	29°38′42.34″N	94°34′13.13″E	China	Tibet	Koiwaya, 2007
561	Esakiozephyrus icana	28°28′17.63″N	98°55′04.55″E	China	Deqin, Yunnan	Koiwaya, 2007
562	Esakiozephyrus icana	26°59′51.18″N	100°12′02.46″E	China	Lijiang, Yunnan	Koiwaya, 2007
563	Esakiozephyrus icana	27°16′27.80″N	99°15′44.55″E	China	Weixi, Yunnan	Zhuang, 2015
564	Esakiozephyrus icana	29°56′09.22″N	101°54′33.05″E	China	Sichuan	Koiwaya, 2007
565	Esakiozephyrus zotelistes	28°08′58.21″N	98°42′04.22″E	China	Deqin, Yunnan	Koiwaya, 2007
566	Euaspa forsteri	20°07′15.10″N	104°02′01.65″E	Laos	Xam Neua, Phoo Pan	Koiwaya, 2007
567	Euaspa forsteri	27°58′24.57″N	108°38′26.37″E	China	Mt.Fanjing, Guizhou	Koiwaya, 2007
568	Euaspa forsteri	24°49′35.85″N	112°57′41.13″E	China	Mt.Nanling, Guangdong	Koiwaya, 2007
569	Euaspa forsteri	27°45′05.79″N	117°47′03.93″E	China	Mt.Wuyi,Fujian	Koiwaya, 2007
570	Euaspa forsteri	24°33′07.63″N	121°27′33.66″E	China	Lalashan, Taiwan	Koiwaya, 2007
571	Euaspa forsteri	12°11′01.77″N	109°02′31.59″E	Vietnam	Hon Ba, Khanh Hoa	Yokochi et al., 2015a, b
572	Euaspa hishikawai	22°16′07.55″N	103°47′55.78″E	Vietnam	North part	Koiwaya, 2007
573	Euaspa hishikawai	17°41′46.90″N	106°05′41.89″E	Vietnam		Koiwaya, 2007
574	Euaspa hishikawai	20°07′15.10″N	104°02′01.65″E	Laos	Xam Neua, Phoo Pan	Koiwaya, 2007
575	Euaspa hishikawai	26°22′13.51″N	92°42′44.72″E	India	Assam	Koiwaya, 2007
576	Euaspa koizumii	20°07′15.10″N	104°02′01.65″E	Laos	Xam Neua, Phoo Pan	Koiwaya, 2007
577	Euaspa mikamii	27°19′57.85″N	97°53′01.29″E	Myanmar	Mapanput,Kachin	Koiwaya, 2007
578	Euaspa mikamii	27°52′34.46″N	96°15′47.74″E	India	Lohit	Koiwaya, 2007
579	Euaspa milionia	36°14′18.18″N	74°02′46.75″E	Pakistan		Koiwaya, 2007
580	Euaspa milionia	28°24′03.83″N	83°46′54.26″E	Nepal		Koiwaya, 2007
581	Euaspa milionia	28°04′19.13″N	84°43′35.63″E	Nepal		Koiwaya, 2007
582	Euaspa milionia	26°27′03.25″N	97°58′33.87″E	Myanmar		Koiwaya, 2007
583	Euaspa milionia	26°45′50.65″N	98°13′47.58″E	Myanmar	Kangfang,Kachin	Koiwaya, 2011
584	Euaspa milionia	20°28′05.48″N	103°42′39.38″E	Laos		Koiwaya, 2007
585	Euaspa milionia	32°29′28.43″N	76°01′31.41″E	India		Koiwaya, 2007
586	Euaspa milionia	31°34′42.73″N	77°17′59.30″E	India		Koiwaya, 2007
587	Euaspa milionia	30°28′03.41″N	78°22′35.27″E	India		Koiwaya, 2007
588	Euaspa milionia	19°16′10.80″N	109°33′20.39″E	China	Hainan	Koiwaya, 2007
589	Euaspa milionia	22°50′24.62″N	120°43′07.50″E	China	Taiwan	Koiwaya, 2007
590	Euaspa miyashitai	27°05′51.74″N	88°26′23.22″E	India	Darjeeling	Koiwaya, 2007
591	Euaspa motokii	24°37′26.65″N	94°56′47.34″E	Myanmar	Naungmon, Kachin	Koiwaya, 2007
592	Euaspa motokii	24°37′26.65″N	94°56′47.34″E	Myanmar	Naungmon, Kachin	Koiwaya, 2007
593	Euaspa nishimurai	22°13′41.13″N	103°11′00.94″E	Vietnam	Fan si Pan	Koiwaya, 2007
594	Euaspa nosei	27°19′57.85″N	97°53′01.29″E	Myanmar	Mapanput,Kachin	Koiwaya, 2007
595	Euaspa nosei	27°19′57.85″N	97°53′01.29″E	Myanmar	Mapanput,Kachin	Koiwaya, 2007
596	Euaspa pavo	26°22′13.51″N	92°42′44.72″E	India	Assam	Koiwaya, 2007
597	Euaspa pavo	27°25′13.94″N	90°19′46.52″E	Bhutan		Koiwaya, 2007
598	Euaspa tayal	24°45′28.83″N	121°42′55.19″E	China	Fushan, Taiwan	Koiwaya, 2007
599	Euaspa uedai	30°11′11.58″N	102°55′46.17″E	China	Lushan,Sichuan	Koiwaya, 2014
600	Euaspa wuyishana	22°48′12.03″N	105°59′53.30″E	Vietnam	Mt.Pia Oac, Cao Bang	Koiwaya, 2007
601	Euaspa wuyishana	21°09′24.42″N	105°41′57.19″E	Vietnam	Tam Dao	Koiwaya, 2007
602	Euaspa wuyishana	30°14′24.31″N	99°05′48.05″E	China	Sichuan	Koiwaya, 2007
603	Euaspa wuyishana	27°52′05.58″N	117°59′35.39″E	China	Mt.Wuyi, Fujian	Koiwaya, 2007
604	Favonius cognatus	43°29′05.32″N	132°38′56.13″E	Russia		Koiwaya, 2007
605	Favonius cognatus	48°59′40.69″N	135°05′16.41″E	Russia		Koiwaya, 2007
606	Favonius cognatus	53°26′08.59″N	119°31′52.50″E	Russia	Zabaykalsky Krai	Sinev, 2008
607	Favonius cognatus	55°01′40.88″N	124°27′11.25″E	Russia	Amur Oblast	Sinev, 2008
608	Favonius cognatus	57°16′44.55″N	134°49′27.19″E	Russia	Khabarovsk Krai	Sinev, 2008
609	Favonius cognatus	46°27′10.79″N	136°25′41.60″E	Russia	Primosky krai	Sinev, 2008
610	Favonius cognatus	37°47′17.09″N	127°24′30.41″E	South Korea		Koiwaya, 2007
611	Favonius cognatus	38°02′21.98″N	128°09′59.41″E	South Korea		Koiwaya, 2007
612	Favonius cognatus	39°54′04.71″N	126°22′32.64″E	North Korea		Koiwaya, 2007
613	Favonius cognatus	34°54′46.66″N	132°44′12.54″E	Japan		Koiwaya, 2007
614	Favonius cognatus	35°10′25.71″N	133°28′22.44″E	Japan		Koiwaya, 2007
615	Favonius cognatus	35°21′11.58″N	134°25′43.36″E	Japan		Koiwaya, 2007
616	Favonius cognatus	27°29′19.61″N	99°08′26.25″E	China	Sichuan	Koiwaya, 2007
617	Favonius cognatus	29°29′49.16″N	102°03′46.76″E	China	Sichuan	Koiwaya, 2007
618	Favonius cognatus	30°54′08.01″N	103°03′06.33″E	China	Sichuan	Koiwaya, 2007
619	Favonius cognatus	33°43′27.62″N	108°01′03.28″E	China	Shaanxi	Koiwaya, 2007
620	Favonius cognatus	31°36′57.48″N	110°23′26.25″E	China	Hubei	Koiwaya, 2007
621	Favonius cognatus	34°24′08.56″N	106°44′15.62″E	China	Shaanxi	SCAU
622	Favonius jezoensis	50°33′44.30″N	143°17′21.06″E	Russia	Sakhalin Oblast	Sinev, 2008
623	Favonius jezoensis	52°21′19.71″N	142°05′49.80″E	Russia	Sakhalin Oblast	Sinev, 2008
624	Favonius jezoensis	32°35′01.86″N	131°17′51.39″E	Japan		Koiwaya, 2007
625	Favonius jezoensis	33°24′14.15″N	132°50′08.50″E	Japan		Koiwaya, 2007
626	Favonius jezoensis	33°58′47.31″N	134°00′40.43″E	Japan		Koiwaya, 2007
627	Favonius jezoensis	34°56′23.95″N	132°49′28.95″E	Japan		Koiwaya, 2007
628	Favonius jezoensis	36°15′43.17″N	133°16′30.53″E	Japan		Koiwaya, 2007
629	Favonius jezoensis	35°20′07.06″N	134°31′39.32″E	Japan		Koiwaya, 2007
630	Favonius jezoensis	34°24′57.50″N	136°00′38.67″E	Japan		Koiwaya, 2007
631	Favonius jezoensis	36°14′07.48″N	136°34′15.76″E	Japan		Koiwaya, 2007
632	Favonius jezoensis	36°30′02.90″N	137°52′42.30″E	Japan		Koiwaya, 2007
633	Favonius jezoensis	37°12′46.19″N	138°50′42.77″E	Japan		Koiwaya, 2007
634	Favonius jezoensis	38°03′55.41″N	138°23′01.64″E	Japan		Koiwaya, 2007
635	Favonius jezoensis	38°39′04.31″N	139°51′21.45″E	Japan		Koiwaya, 2007
636	Favonius jezoensis	39°13′56.11″N	140°46′43.71″E	Japan		Koiwaya, 2007
637	Favonius jezoensis	40°36′50.23″N	140°49′21.91″E	Japan		Koiwaya, 2007
638	Favonius jezoensis	42°53′31.43″N	140°57′16.52″E	Japan		Koiwaya, 2007
639	Favonius jezoensis	44°27′54.54″N	142°15′03.52″E	Japan		Koiwaya, 2007
640	Favonius jezoensis	42°58′21.01″N	142°36′09.14″E	Japan		Koiwaya, 2007
641	Favonius jezoensis	43°43′24.51″N	144°04′28.95″E	Japan		Koiwaya, 2007
642	Favonius koreanus	37°38′04.06″N	127°27′38.62″E	Korea	Gyeonggi	Hasegawa, 2009
643	Favonius koreanus	37°30′45.85″N	127°20′36.41″E	Korea	Gyeonggi	Hasegawa, 2009
644	Favonius koreanus	37°57′43.28″N	128°06′33.24″E	Korea	Gangwon-do	Hasegawa, 2009
645	Favonius koreanus	38°14′56.89″N	128°06′33.24″E	Korea	Gangwon-do	Hasegawa, 2009
646	Favonius koreanus	38°14′56.89″N	128°15′31.36″E	Korea	Gangwon-do	Hasegawa, 2009
647	Favonius koreanus	37°57′49.83″N	128°32′21.38″E	Korea	Gangwon-do	Hasegawa, 2009
648	Favonius koreanus	37°57′49.83″N	128°32′21.38″E	Korea	Gangwon-do	Hasegawa, 2009
649	Favonius koreanus	38°00′17.27″N	128°33′52.44″E	Korea	Gangwon-do	Hasegawa, 2009
650	Favonius koreanus	36°32′17.64″N	127°34′07.73″E	Korea	Chungcheongnam-do	Hasegawa, 2009
651	Favonius koreanus	37°40′19.00″N	128°36′29.74″E	Korea	Gangwon-do	Hasegawa, 2009
652	Favonius korshunovi	46°22′38.12″N	136°52′03.63″E	Russia	Primosky krai	Sinev, 2008
653	Favonius korshunovi	43°42′27.34″N	132°34′58.83″E	Russia		Koiwaya, 2007
654	Favonius korshunovi	48°21′22.50″N	135°21′05.63″E	Russia		Koiwaya, 2007
655	Favonius korshunovi	54°58′39.41″N	123°18′37.97″E	Russia	Amur Oblast	Sinev, 2008
656	Favonius korshunovi	58°13′01.29″N	136°50′44.53″E	Russia	Khabarovsk Krai	Sinev, 2008
657	Favonius korshunovi	45°46′03.08″N	136°12′30.59″E	Russia	Primosky krai	Sinev, 2008
658	Favonius korshunovi	37°43′06.93″N	127°23′50.86″E	South Korea		Koiwaya, 2007
659	Favonius korshunovi	37°44′09.49″N	128°25′48.63″E	South Korea		Koiwaya, 2007
660	Favonius korshunovi	39°52′33.67″N	126°17′55.78″E	North Korea		Koiwaya, 2007
661	Favonius korshunovi	27°19′57.85″N	99°16′20.86″E	China	Yunnan	Koiwaya, 2007
662	Favonius korshunovi	29°33′50.05″N	103°12′20.04″E	China	Sichuan	Koiwaya, 2007
663	Favonius korshunovi	30°08′42.46″N	102°18′16.88″E	China	Sichuan	Koiwaya, 2007
664	Favonius korshunovi	30°12′41.79″N	102°35′25.20″E	China	Sichuan	Koiwaya, 2007
665	Favonius korshunovi	31°09′56.91″N	103°21′33.75″E	China	Sichuan	Koiwaya, 2007
666	Favonius korshunovi	31°39′45.84″N	103°14′18.69″E	China	Sichuan	Koiwaya, 2007
667	Favonius korshunovi	29°05′40.48″N	107°30′43.95″E	China	Guizhou	Koiwaya, 2007
668	Favonius korshunovi	34°10′47.99″N	105°42′37.62″E	China	Gansu	Koiwaya, 2007
669	Favonius korshunovi	34°03′42.34″N	107°11′36.97″E	China	Shaanxi	Koiwaya, 2007
670	Favonius korshunovi	33°55′30.47″N	108°03′41.48″E	China	Shaanxi	Koiwaya, 2007
671	Favonius korshunovi	34°21′41.67″N	110°11′34.34″E	China	Shaanxi	Koiwaya, 2007
672	Favonius korshunovi	31°50′24.84″N	108°31′22.62″E	China	Jinfoshan,Sichuan	Koiwaya, 2007
673	Favonius korshunovi	32°00′29.07″N	109°13′33.87″E	China	Shaanxi	Koiwaya, 2007
674	Favonius korshunovi	30°25′12.92″N	119°28′34.75″E	China	Tianmushan, Zhejiang	Koiwaya, 2007
675	Favonius korshunovi	39°53′34.37″N	115°40′30.18″E	China	Beijing	Koiwaya, 2007
676	Favonius korshunovi	41°13′41.70″N	123°55′32.81″E	China	Liaoning	Koiwaya, 2007
677	Favonius korshunovi	43°33′52.10″N	126°37′42.30″E	China	Jilin	Koiwaya, 2007
678	Favonius korshunovi	34°17′04.03″N	106°47′13.59″E	China	Shaanxi	SCAU
679	Favonius korshunovi	33°07′26.25″N	105°55′44.45″E	China	Qinghe,Kangxian, Gansu	Koiwaya, 2013a
680	Favonius leechi	27°30′29.78″N	99°09′45.35″E	China	Yunnan	Koiwaya, 2007
681	Favonius leechi	29°24′39.21″N	102°17′37.32″E	China	Moxi, Sichuan	Koiwaya, 2007
682	Favonius leechi	32°19′50.14″N	106°48′20.92″E	China	Nanjiang,Sichuan	Koiwaya, 2007
683	Favonius leechi	30°13′50.14″N	102°34′06.09″E	China	Sichuan	Koiwaya, 2007
684	Favonius leechi	31°12′12.26″N	103°01′47.23″E	China	Sichuan	Koiwaya, 2007
685	Favonius leechi	31°47′03.18″N	103°57′09.49″E	China	Sichuan	Koiwaya, 2007
686	Favonius leechi	34°17′20.37″N	105°54′29.53″E	China	Gansu	Koiwaya, 2007
687	Favonius leechi	33°55′30.47″N	106°56′27.30″E	China	Shaanxi	Koiwaya, 2007
688	Favonius leechi	33°59′52.90″N	107°59′44.18″E	China	Shaanxi	Koiwaya, 2007
689	Favonius leechi	33°53′19.17″N	108°44′33.63″E	China	Shaanxi	Koiwaya, 2007
690	Favonius leechi	32°05′30.78″N	107°30′43.95″E	China	Sichuan	Koiwaya, 2007
691	Favonius leechi	31°59′21.99″N	108°03′01.93″E	China	Sichuan	Koiwaya, 2007
692	Favonius leechi	31°34′42.73″N	109°35′19.04″E	China	Jinfoshan,Sichuan	Koiwaya, 2007
693	Favonius leechi	30°23′26.81″N	119°27′15.64″E	China	Tianmushan, Zhejiang	Koiwaya, 2007
694	Favonius leechi	27°16′27.80″N	99°15′44.55″E	China	Weixi, Yunnan	Zhuang, 2015
695	Favonius leechi	34°37′12.98″N	107°14′06.49″E	China	Baoji, Shaanxi	Koiwaya, 2007
696	Favonius leechi	27°16′11.92″N	99°07′53.61″E	China	Weixi, Yunnan	Koiwaya, 2013b
697	Favonius leechi	33°18′51.59″N	104°41′43.21″E	China	Tianchi, Wenxian, Gansu	Koiwaya, 2013a
698	Favonius leechi	33°07′26.25″N	105°55′44.45″E	China	Qinghe,Kangxian, Gansu	Koiwaya, 2013a
699	Favonius leechi	34°15′02.80″N	106°56′40.59″E	China	Caijiayuan,Qingling,Shaanxi	Koiwaya, 2013a
700	Favonius orientalis	48°24′00.12″N	135°23′43.83″E	Russia		Koiwaya, 2007
701	Favonius orientalis	43°31′57.43″N	132°41′34.34″E	Russia		Koiwaya, 2007
702	Favonius orientalis	53°13′32.77″N	126°44′17.81″E	Russia	Amur Oblast	Sinev, 2008
703	Favonius orientalis	55°07′43.14″N	133°35′37.50″E	Russia	Khabarovsk Krai	Sinev, 2008
704	Favonius orientalis	44°45′44.41″N	134°29′40.66″E	Russia	Primosky krai	Sinev, 2008
705	Favonius orientalis	52°34′10.82″N	142°01′52.50″E	Russia	Sakhalin Oblast	Sinev, 2008
706	Favonius orientalis	37°42′04.35″N	127°22′31.76″E	South Korea		Koiwaya, 2007
707	Favonius orientalis	36°40′06.31″N	127°58′07.50″E	South Korea		Koiwaya, 2007
708	Favonius orientalis	35°40′30.53″N	127°21′12.66″E	South Korea		Koiwaya, 2007
709	Favonius orientalis	34°33′39.09″N	129°23′49.10″E	South Korea		Koiwaya, 2007
710	Favonius orientalis	33°23′41.13″N	126°29′47.70″E	South Korea		Koiwaya, 2007
711	Favonius orientalis	40°05′41.58″N	124°44′19.57″E	North Korea		Koiwaya, 2007
712	Favonius orientalis	40°09′43.50″N	126°02′06.56″E	North Korea		Koiwaya, 2007
713	Favonius orientalis	41°10′43.15″N	127°11′58.95″E	North Korea		Koiwaya, 2007
714	Favonius orientalis	40°26′49.01″N	127°46′15.59″E	North Korea		Koiwaya, 2007
715	Favonius orientalis	41°20′37.77″N	129°04′02.58″E	North Korea		Koiwaya, 2007
716	Favonius orientalis	42°29′17.89″N	130°11′16.76″E	North Korea		Koiwaya, 2007
717	Favonius orientalis	38°23′36.02″N	125°38′22.73″E	North Korea		Koiwaya, 2007
718	Favonius orientalis	39°19′02.28″N	126°52′12.42″E	North Korea		Koiwaya, 2007
719	Favonius orientalis	38°25′39.98″N	127°19′53.55″E	North Korea		Koiwaya, 2007
720	Favonius orientalis	38°35′58.92″N	127°54′10.20″E	North Korea		Koiwaya, 2007
721	Favonius orientalis	32°43′54.63″N	131°13′14.53″E	Japan		Koiwaya, 2007
722	Favonius orientalis	34°41′14.74″N	132°42′53.44″E	Japan		Koiwaya, 2007
723	Favonius orientalis	33°51′07.81″N	133°35′37.50″E	Japan		Koiwaya, 2007
724	Favonius orientalis	35°14′44.23″N	134°48′08.09″E	Japan		Koiwaya, 2007
725	Favonius orientalis	34°24′57.50″N	135°56′41.37″E	Japan		Koiwaya, 2007
726	Favonius orientalis	35°46′55.81″N	136°53′22.73″E	Japan		Koiwaya, 2007
727	Favonius orientalis	36°19′58.18″N	136°52′03.63″E	Japan		Koiwaya, 2007
728	Favonius orientalis	35°42′39.02″N	138°17′45.23″E	Japan		Koiwaya, 2007
729	Favonius orientalis	35°46′55.81″N	140°00′35.16″E	Japan		Koiwaya, 2007
730	Favonius orientalis	36°53′49.90″N	138°57′18.28″E	Japan		Koiwaya, 2007
731	Favonius orientalis	38°05′59.94″N	138°19′04.34″E	Japan		Koiwaya, 2007
732	Favonius orientalis	37°41′01.75″N	139°32′54.02″E	Japan		Koiwaya, 2007
733	Favonius orientalis	38°31′51.52″N	140°07′10.66″E	Japan		Koiwaya, 2007
734	Favonius orientalis	39°27′11.38″N	140°52′00.12″E	Japan		Koiwaya, 2007
735	Favonius orientalis	40°21′47.84″N	140°52′00.12″E	Japan		Koiwaya, 2007
736	Favonius orientalis	42°55′27.31″N	141°01′13.83″E	Japan		Koiwaya, 2007
737	Favonius orientalis	44°31′40.23″N	142°15′03.52″E	Japan		Koiwaya, 2007
738	Favonius orientalis	42°54′29.38″N	142°44′03.75″E	Japan		Koiwaya, 2007
739	Favonius orientalis	43°31′00.08″N	144°16′20.86″E	Japan		Koiwaya, 2007
740	Favonius orientalis	27°24′38.83″N	99°08′26.25″E	China	Yunnan	Koiwaya, 2007
741	Favonius orientalis	29°24′04.75″N	103°11′40.49″E	China	Sichuan	Koiwaya, 2007
742	Favonius orientalis	30°14′58.48″N	102°28′10.14″E	China	Sichuan	Koiwaya, 2007
743	Favonius orientalis	35°51′12.38″N	103°53′12.19″E	China	Gansu	Koiwaya, 2007
744	Favonius orientalis	34°22′46.97″N	105°41′18.52″E	China	Gansu	Koiwaya, 2007
745	Favonius orientalis	34°03′09.57″N	106°23′29.77″E	China	Shaanxi	Koiwaya, 2007
746	Favonius orientalis	32°23′54.66″N	108°03′01.93″E	China	Shaanxi	Koiwaya, 2007
747	Favonius orientalis	33°54′24.82″N	108°05′00.59″E	China	Shaanxi	Koiwaya, 2007
748	Favonius orientalis	33°50′02.11″N	108°34′00.82″E	China	Shaanxi	Koiwaya, 2007
749	Favonius orientalis	34°18′25.72″N	110°39′15.47″E	China	Shaanxi	Koiwaya, 2007
750	Favonius orientalis	27°50′20.67″N	108°59′03.75″E	China	Guizhou	Koiwaya, 2007
751	Favonius orientalis	39°11′53.54″N	114°55′01.17″E	China	Hebei	Koiwaya, 2007
752	Favonius orientalis	48°44′30.12″N	122°52′15.94″E	China	Inner Mongolia	Koiwaya, 2007
753	Favonius orientalis	41°20′37.77″N	123°47′38.20″E	China	Liaoning	Koiwaya, 2007
754	Favonius orientalis	34°11′20.71″N	107°08′19.22″E	China	Shaanxi	SCAU
755	Favonius orientalis	27°16′43.80″N	99°15′43.24″E	China	Yunnan	zhuang, 2015
756	Favonius orientalis	27°22′29.05″N	99°04′59.75″E	China	Weixi, Yunnan	Koiwaya, 2013b
757	Favonius orientalis	33°14′46.01″N	104°45′18.45″E	China	Tianchi, Wenxian, Gansu	Koiwaya, 2013a
758	Favonius orientalis	33°07′26.25″N	105°55′44.45″E	China	Qinghe,Kangxian, Gansu	Koiwaya, 2013a
759	Favonius orientalis	34°15′02.80″N	106°56′40.59″E	China	Caijiayuan,Qingling,Shaanxi	Koiwaya, 2013a
760	Favonius saphirinus	43°28′07.92″N	132°41′34.34″E	Russia		Koiwaya, 2007
761	Favonius saphirinus	56°21′54.90″N	133°56′43.13″E	Russia	Khabarovsk Krai	Koiwaya, 2007
762	Favonius saphirinus	45°14′38.23″N	134°05′56.84″E	Russia	Primosky krai	Koiwaya, 2007
763	Favonius saphirinus	37°43′06.93″N	127°31′45.47″E	South Korea		Koiwaya, 2007
764	Favonius saphirinus	34°17′20.37″N	129°17′13.59″E	South Korea		Koiwaya, 2007
765	Favonius saphirinus	42°32′12.81″N	129°59′24.84″E	North Korea		Koiwaya, 2007
766	Favonius saphirinus	40°17′46.63″N	125°26′30.82″E	North Korea		Koiwaya, 2007
767	Favonius saphirinus	38°24′38.01″N	125°47′36.45″E	North Korea		Koiwaya, 2007
768	Favonius saphirinus	32°58′18.49″N	131°14′33.63″E	Japan		Koiwaya, 2007
769	Favonius saphirinus	34°04′15.10″N	134°08′35.04″E	Japan		Koiwaya, 2007
770	Favonius saphirinus	35°02′52.75″N	132°57′23.55″E	Japan		Koiwaya, 2007
771	Favonius saphirinus	36°14′39.38″N	133°14′31.88″E	Japan		Koiwaya, 2007
772	Favonius saphirinus	35°17′57.97″N	135°06′35.51″E	Japan		Koiwaya, 2007
773	Favonius saphirinus	34°37′59.55″N	136°05′55.08″E	Japan		Koiwaya, 2007
774	Favonius saphirinus	36°25′16.62″N	138°07′12.42″E	Japan		Koiwaya, 2007
775	Favonius saphirinus	36°55′56.39″N	138°44′07.27″E	Japan		Koiwaya, 2007
776	Favonius saphirinus	37°30′35.01″N	139°24′59.41″E	Japan		Koiwaya, 2007
777	Favonius saphirinus	39°32′16.58″N	141°24′57.66″E	Japan		Koiwaya, 2007
778	Favonius saphirinus	40°32′49.92″N	140°37′30.00″E	Japan		Koiwaya, 2007
779	Favonius saphirinus	42°55′27.31″N	141°02′32.93″E	Japan		Koiwaya, 2007
780	Favonius saphirinus	43°32′54.77″N	142°45′22.85″E	Japan		Koiwaya, 2007
781	Favonius saphirinus	43°37′41.24″N	143°57′53.44″E	Japan		Koiwaya, 2007
782	Favonius saphirinus	27°31′39.93″N	99°05′48.05″E	China	Yunnan	Koiwaya, 2007
783	Favonius saphirinus	29°32′06.83″N	103°03′06.33″E	China	Sichuan	Koiwaya, 2007
784	Favonius saphirinus	30°10′59.24″N	102°09′42.71″E	China	Sichuan	Koiwaya, 2007
785	Favonius saphirinus	30°12′41.79″N	102°40′02.05″E	China	Sichuan	Koiwaya, 2007
786	Favonius saphirinus	34°20′36.37″N	105°51′11.78″E	China	Gansu	Koiwaya, 2007
787	Favonius saphirinus	33°59′52.90″N	107°05′41.02″E	China	Shaanxi	Koiwaya, 2007
788	Favonius saphirinus	33°53′52.00″N	108°14′53.85″E	China	Shaanxi	Koiwaya, 2007
789	Favonius saphirinus	40°24′48.59″N	123°56′51.91″E	China	Liaoning	Koiwaya, 2007
790	Favonius saphirinus	46°49′48.48″N	129°04′02.58″E	China	Heilongjiang	Koiwaya, 2007
791	Favonius saphirinus	34°17′20.37″N	107°06′20.57″E	China	Shaanxi	SCAU
792	Favonius saphirinus	27°22′29.05″N	99°04′59.75″E	China	Weixi, Yunnan	Koiwaya, 2013b
793	Favonius taxila	52°45′46.41″N	118°22′00.12″E	Russia		Koiwaya, 2007
794	Favonius taxila	53°09′35.81″N	119°10′46.88″E	Russia		Koiwaya, 2007
795	Favonius taxila	48°25′45.12″N	135°31′38.44″E	Russia		Koiwaya, 2007
796	Favonius taxila	43°46′15.94″N	132°40′15.23″E	Russia		Koiwaya, 2007
797	Favonius taxila	47°14′04.16″N	142°20′19.92″E	Russia		Koiwaya, 2007
798	Favonius taxila	52°20′55.55″N	118°20′41.02″E	Russia	Zabaykalsky Krai	Sinev, 2008
799	Favonius taxila	53°41′48.14″N	129°01′24.38″E	Russia	Amur Oblast	Sinev, 2008
800	Favonius taxila	50°17′21.62″N	136°13′49.69″E	Russia	Khabarovsk Krai	Sinev, 2008
801	Favonius taxila	50°01′44.10″N	143°29′52.53″E	Russia	Sakhalin Oblast	Sinev, 2008
802	Favonius taxila	52°15′41.16″N	142°17′41.72″E	Russia	Sakhalin Oblast	Sinev, 2008
803	Favonius taxila	44°48′32.84″N	135°32′57.54″E	Russia	Primosky krai	Sinev, 2008
804	Favonius taxila	37°45′12.04″N	127°25′09.96″E	South Korea		Koiwaya, 2007
805	Favonius taxila	40°00′38.83″N	126°04′44.77″E	North Korea		Koiwaya, 2007
806	Favonius taxila	34°44′29.80″N	132°33′39.73″E	Japan		Koiwaya, 2007
807	Favonius taxila	35°11′30.36″N	134°08′35.04″E	Japan		Koiwaya, 2007
808	Favonius taxila	36°14′39.38″N	136°37′33.52″E	Japan		Koiwaya, 2007
809	Favonius taxila	36°26′20.26″N	138°20′23.44″E	Japan		Koiwaya, 2007
810	Favonius taxila	37°04′21.76″N	138°46′45.47″E	Japan		Koiwaya, 2007
811	Favonius taxila	38°05′59.94″N	138°20′23.44″E	Japan		Koiwaya, 2007
812	Favonius taxila	38°01′50.83″N	140°13′46.17″E	Japan		Koiwaya, 2007
813	Favonius taxila	39°08′49.57″N	140°57′16.52″E	Japan		Koiwaya, 2007
814	Favonius taxila	40°28′49.37″N	140°52′00.12″E	Japan		Koiwaya, 2007
815	Favonius taxila	42°57′23.12″N	140°55′57.42″E	Japan		Koiwaya, 2007
816	Favonius taxila	42°51′35.50″N	142°32′11.84″E	Japan		Koiwaya, 2007
817	Favonius taxila	44°31′40.23″N	142°12′25.31″E	Japan		Koiwaya, 2007
818	Favonius taxila	43°29′05.32″N	144°07′07.15″E	Japan		Koiwaya, 2007
819	Favonius taxila	45°16′29.59″N	83°29′45.94″E	China	Xinjiang	Koiwaya, 2007
820	Favonius taxila	30°59′47.21″N	103°05′44.53″E	China	Sichuan	Koiwaya, 2007
821	Favonius taxila	31°56′00.66″N	103°59′47.70″E	China	Sichuan	Koiwaya, 2007
822	Favonius taxila	32°21′41.05″N	103°36′03.87″E	China	Sichuan	Koiwaya, 2007
823	Favonius taxila	35°49′04.13″N	103°41′20.27″E	China	Gansu	Koiwaya, 2007
824	Favonius taxila	34°15′09.63″N	105°39′59.41″E	China	Gansu	Koiwaya, 2007
825	Favonius taxila	33°48′56.40″N	108°41′55.43″E	China	Shaanxi	Koiwaya, 2007
826	Favonius taxila	33°57′41.71″N	110°53′45.59″E	China	Shaanxi	Koiwaya, 2007
827	Favonius taxila	39°52′33.67″N	115°49′04.34″E	China	Beijing	Koiwaya, 2007
828	Favonius taxila	39°49′31.49″N	114°08′52.62″E	China	Shanxi	Koiwaya, 2007
829	Favonius taxila	40°18′46.96″N	123°56′12.36″E	China	Liaoning	Koiwaya, 2007
830	Favonius taxila	41°18′38.97″N	123°56′12.36″E	China	Liaoning	Koiwaya, 2007
831	Favonius taxila	34°30′39.90″N	106°50′11.57″E	China	Jialing River, Shaanxi	SCAU
832	Favonius taxila	27°16′27.80″N	99°15′44.55″E	China	Weixi, Yunnan	Zhuang, 2015
833	Favonius taxila	27°16′50.67″N	99°15′25.09″E	China	Yunnan	Koiwaya, 2007
834	Favonius taxila	27°09′47.02″N	99°03′53.52″E	China	Weixi, Yunnan	Koiwaya, 2013b
835	Favonius taxila	33°14′46.01″N	104°45′18.45″E	China	Tianchi, Wenxian, Gansu	Koiwaya, 2013a
836	Favonius ultramarinus	43°29′05.32″N	132°48′09.84″E	Russia		Koiwaya, 2007
837	Favonius ultramarinus	46°22′38.12″N	134°15′10.55″E	Russia	Primosky krai	Sinev, 2008
838	Favonius ultramarinus	38°13′15.31″N	128°16′34.92″E	South Korea		Koiwaya, 2007
839	Favonius ultramarinus	37°42′04.35″N	127°22′31.76″E	South Korea		Koiwaya, 2007
840	Favonius ultramarinus	35°28′42.83″N	127°33′04.57″E	South Korea		Koiwaya, 2007
841	Favonius ultramarinus	42°35′07.60″N	130°07′19.45″E	North Korea		Koiwaya, 2007
842	Favonius ultramarinus	41°40′22.48″N	129°01′24.38″E	North Korea		Koiwaya, 2007
843	Favonius ultramarinus	40°24′48.59″N	126°46′56.02″E	North Korea		Koiwaya, 2007
844	Favonius ultramarinus	38°16′21.68″N	126°35′04.10″E	North Korea		Koiwaya, 2007
845	Favonius ultramarinus	32°54′59.35″N	131°09′17.23″E	Japan		Koiwaya, 2007
846	Favonius ultramarinus	35°03′57.50″N	133°02′39.96″E	Japan		Koiwaya, 2007
847	Favonius ultramarinus	35°16′53.40″N	134°21′46.05″E	Japan		Koiwaya, 2007
848	Favonius ultramarinus	36°09′20.22″N	137°48′45.00″E	Japan		Koiwaya, 2007
849	Favonius ultramarinus	36°40′06.31″N	138°34′53.55″E	Japan		Koiwaya, 2007
850	Favonius ultramarinus	38°02′53.13″N	138°19′04.34″E	Japan		Koiwaya, 2007
851	Favonius ultramarinus	38°03′55.41″N	139°57′56.95″E	Japan		Koiwaya, 2007
852	Favonius ultramarinus	38°31′51.52″N	140°25′38.09″E	Japan		Koiwaya, 2007
853	Favonius ultramarinus	40°25′48.81″N	141°11′46.64″E	Japan		Koiwaya, 2007
854	Favonius ultramarinus	42°55′27.31″N	140°54′38.32″E	Japan		Koiwaya, 2007
855	Favonius ultramarinus	43°43′24.51″N	141°36′49.57″E	Japan		Koiwaya, 2007
856	Favonius ultramarinus	43°35′46.70″N	143°39′26.02″E	Japan		Koiwaya, 2007
857	Favonius ultramarinus	30°21′14.10″N	101°57′11.25″E	China	Sichuan	Koiwaya, 2007
858	Favonius ultramarinus	29°43′00.05″N	103°07′03.63″E	China	Sichuan	Koiwaya, 2007
859	Favonius ultramarinus	34°14′04.24″N	105°51′51.33″E	China	Gansu	Koiwaya, 2007
860	Favonius ultramarinus	34°00′58.47″N	107°14′54.73″E	China	Shaanxi	Koiwaya, 2007
861	Favonius ultramarinus	33°52′13.50″N	108°12′55.20″E	China	Shaanxi	Koiwaya, 2007
862	Favonius ultramarinus	34°14′04.24″N	110°16′50.74″E	China	Shaanxi	Koiwaya, 2007
863	Favonius ultramarinus	40°31′49.81″N	123°50′16.41″E	China	Liaoning	Koiwaya, 2007
864	Favonius ultramarinus	34°18′25.72″N	107°06′00.79″E	China	Shaanxi	SCAU
865	Favonius watanabei	26°11′45.01″N	98°20′31.76″E	Myanmar	Panwa,Kachin	Koiwaya, 2007
866	Favonius yuasai	37°45′12.04″N	127°19′53.55″E	South Korea		Koiwaya, 2007
867	Favonius yuasai	33°03′50.13″N	131°15′52.73″E	Japan		Koiwaya, 2007
868	Favonius yuasai	35°08′16.36″N	133°02′39.96″E	Japan		Koiwaya, 2007
869	Favonius yuasai	35°21′11.58″N	134°19′07.85″E	Japan		Koiwaya, 2007
870	Favonius yuasai	36°12′31.76″N	137°48′45.00″E	Japan		Koiwaya, 2007
871	Favonius yuasai	36°47′30.09″N	138°41′29.06″E	Japan		Koiwaya, 2007
872	Favonius yuasai	38°09′06.61″N	140°24′18.98″E	Japan		Koiwaya, 2007
873	Favonius yuasai	38°32′53.40″N	140°55′57.42″E	Japan		Koiwaya, 2007
874	Fujiokaozephyrus camurius	28°59′54.71″N	97°28′14.53″E	China	Tibet	Koiwaya, 2007
875	Fujiokaozephyrus camurius	27°53′50.46″N	89°41′32.58″E	Bhutan		Koiwaya, 2007
876	Fujiokaozephyrus tsangkie	24°47′12.07″N	93°51′05.36″E	India	Manipur	Koiwaya, 2007
877	Fujiokaozephyrus tsangkie	26°47′37.28″N	100°12′20.11″E	China	Lijiang, Yunnan	Koiwaya, 2007
878	Fujiokaozephyrus tsangkie	27°33′25.13″N	101°06′25.84″E	China	Sichuan	Koiwaya, 2007
879	Fujiokaozephyrus tsangkie	24°55′34.66″N	102°16′57.77″E	China	Yunnan	Koiwaya, 2007
880	Fujiokaozephyrus tsangkie	30°05′17.19″N	102°05′05.86″E	China	Kangding,Sichuan	Koiwaya, 2007
881	Fujiokaozephyrus tsangkie	30°27′36.03″N	102°49′11.72″E	China	Baoxing,Sichuan	Koiwaya, 2007
882	Fujiokaozephyrus tsangkie	29°45′51.76″N	103°05′44.53″E	China	Sichuan	Koiwaya, 2007
883	Fujiokaozephyrus tsangkie	27°16′11.92″N	99°07′53.61″E	China	Weixi, Yunnan	Koiwaya, 2013b
884	Goldia pacifica	44°05′15.31″N	132°34′58.83″E	Russia	Ussuri	Koiwaya, 2007
885	Goldia pacifica	45°02′32.92″N	134°46′48.98″E	Russia	Primosky krai	Sinev, 2008
886	Gonerilia minerva	29°17′11.04″N	103°10′21.39″E	China	Jinfoshan,Sichuan	Koiwaya, 2007
887	Gonerilia minerva	30°48′28.48″N	111°17′37.97″E	China	Yichang, Hubei	Koiwaya, 2007
888	Gonerilia pesthis	30°30′53.82″N	102°49′15.76″E	China	Sichuan	Koiwaya, 2007
889	Gonerilia pesthis	34°09′41.71″N	108°12′45.42″E	China	Zhouzhi, Shaanxi	Koiwaya, 2007
890	Gonerilia pesthis	30°51′46.84″N	102°45′54.49″E	China	Mt.Four Girls,Sichuan	Koiwaya, 2007
891	Gonerilia pesthis	33°37′12.98″N	106°54′54.49″E	China	Liuba, Shaanxi	Koiwaya, 2007
892	Gonerilia pesthis	33°54′36.98″N	106°31′30.49″E	China	Fengxian, Shaanxi	Koiwaya, 2007
893	Gonerilia pesthis	34°15′02.80″N	106°56′40.59″E	China	Caijiayuan,Qingling,Shaanxi	Koiwaya, 2013a
894	Gonerilia seraphim	28°13′23.52″N	98°55′48.65″E	China	Yunnan	Koiwaya, 2007
895	Gonerilia seraphim	29°55′00.67″N	102°06′24.96″E	China	Kangding,Sichuan	Koiwaya, 2007
896	Gonerilia seraphim	34°06′36.98″N	108°36′18.49″E	China	Huxian, Shaanxi	Koiwaya, 2007
897	Gonerilia seraphim	33°46′33.65″N	106°05′34.86″E	China	Huixian, Gansu	Koiwaya, 2007
898	Gonerilia seraphim	33°37′12.98″N	106°54′54.49″E	China	Liuba, Shaanxi	Koiwaya, 2007
899	Gonerilia seraphim	33°53′19.17″N	108°23′28.01″E	China	Shaanxi	Koiwaya, 2007
900	Gonerilia seraphim	30°17′49.26″N	119°24′06.96″E	China	Tianmushan, Zhejiang	Koiwaya, 2007
901	Gonerilia thespis	30°20′43.09″N	103°23′33.28″E	China	Wolong,Sichuan	Koiwaya, 2007
902	Gonerilia thespis	30°57′31.57″N	102°52′33.52″E	China	Mt.Four Girls,Sichuan	Koiwaya, 2007
903	Gonerilia thespis	32°31′41.84″N	104°07′42.30″E	China	Sichuan	Koiwaya, 2007
904	Gonerilia thespis	34°06′36.98″N	108°36′18.49″E	China	Huxian, Shaanxi	Koiwaya, 2007
905	Gonerilia thespis	33°37′12.98″N	106°54′54.49″E	China	Liuba, Shaanxi	Koiwaya, 2007
906	Gonerilia thespis	31°48′10.41″N	109°02′21.50″E	China	Jinfoshan,Sichuan	Koiwaya, 2007
907	Gonerilia thespis	30°39′24.54″N	111°16′14.92″E	China	Yichang, Hubei	Koiwaya, 2007
908	Habrodais grunus	35°40′30.53″N	114°57′39.38″W	America		Koiwaya, 2007
909	Habrodais grunus	35°27′38.41″N	113°38′33.28″W	America		Koiwaya, 2007
910	Habrodais grunus	34°40′09.69″N	114°15′28.13″W	America		Koiwaya, 2007
911	Habrodais grunus	35°44′47.44″N	114°10′11.72″W	America		Koiwaya, 2007
912	Habrodais grunus	33°17′04.63″N	117°04′13.13″W	America		Koiwaya, 2007
913	Habrodais grunus	34°27′07.99″N	117°04′13.13″W	America		Koiwaya, 2007
914	Habrodais grunus	34°40′09.69″N	118°44′24.84″W	America		Koiwaya, 2007
915	Habrodais grunus	35°10′25.71″N	118°49′41.25″W	America		Koiwaya, 2007
916	Habrodais grunus	35°19′02.52″N	119°21′19.69″W	America		Koiwaya, 2007
917	Habrodais grunus	36°18′54.45″N	121°17′20.63″W	America		Koiwaya, 2007
918	Habrodais grunus	37°13′49.18″N	120°19′20.16″W	America		Koiwaya, 2007
919	Habrodais grunus	38°03′55.41″N	121°22′37.03″W	America		Koiwaya, 2007
920	Habrodais grunus	38°45′14.70″N	120°35′09.38″W	America		Koiwaya, 2007
921	Habrodais grunus	39°58′37.63″N	123°29′10.78″W	America		Koiwaya, 2007
922	Habrodais grunus	41°22′36.51″N	121°01′31.41″W	America		Koiwaya, 2007
923	Habrodais grunus	41°50′12.58″N	123°13′21.56″W	America		Koiwaya, 2007
924	Habrodais grunus	43°15′40.34″N	123°23′54.38″W	America		Koiwaya, 2007
925	Habrodais grunus	43°04′08.00″N	122°57′32.34″W	America		Koiwaya, 2007
926	Habrodais grunus	46°58′48.91″N	121°43′42.66″W	America		Koiwaya, 2007
927	Habrodais poodiae	32°23′54.66″N	116°32′34.69″W	Mexico		Koiwaya, 2007
928	Habrodais poodiae	31°48′10.41″N	116°11′29.06″W	Mexico		Koiwaya, 2007
929	Habrodais poodiae	32°19′27.39″N	115°45′07.03″W	Mexico		Koiwaya, 2007
930	Habrodais poodiae	32°10′32.20″N	116°27′18.28″W	Mexico		Koiwaya, 2007
931	Hayashikeia courvoisieri	30°20′41.24″N	102°48′20.04″E	China	Baoxing,Sichuan	Koiwaya, 2007
932	Hayashikeia courvoisieri	30°18′57.56″N	102°42′40.25″E	China	Baoxing,Sichuan	Koiwaya, 2007
933	Hayashikeia florianii	26°17′36.29″N	100°55′13.48″E	China	Yunnan	Koiwaya, 2007
934	Hayashikeia florianii	30°25′47.03″N	102°49′55.31″E	China	Baoxing,Sichuan	Koiwaya, 2007
935	Hayashikeia florianii	30°03′10.56″N	102°12′09.77″E	China	Kangding,Sichuan	Koiwaya, 2007
936	Hayashikeia florianii	29°24′34.97″N	107°00′24.61″E	China	Jinfoshan,Sichuan	Koiwaya, 2007
937	Hayashikeia koizumii	29°32′06.83″N	103°27′02.29″E	China	Mt.Emei,Sichuan	Koiwaya, 2007
938	Hayashikeia sugiyamai	30°13′48.19″N	119°43′18.96″E	China	Linan, Zhejiang	Koiwaya, 2007
939	Hayashikeia sugiyamai	25°11′42.00″N	112°47′47.87″E	China	Hunan	Koiwaya, 2007
940	Hayashikeia sugiyamai	27°59′39.85″N	109°08′45.76″E	China	Guizhou	Koiwaya, 2007
941	Hayashikeia sugiyamai	29°22′55.83″N	107°50′30.47″E	China	Jinfoshan,Sichuan	Koiwaya, 2007
942	Hayashikeia sugiyamai	33°02′43.83″N	104°43′18.05″E	China	Gansu	Koiwaya, 2007
943	Hayashikeia sugiyamai	24°52′03.89″N	113°05′01.14″E	China	Mt.Nanling, Guangdong	Koiwaya, 2007
944	Hayashikeia ueharai	20°07′15.10″N	104°02′01.65″E	Laos	Xam Neua, Phoo Pan	Koiwaya, 2007
945	Howarthia caelestis	27°19′57.85″N	97°53′01.29″E	Myanmar	Mapanput	Koiwaya, 2007
946	Howarthia caelestis	26°11′45.01″N	98°20′31.76″E	Myanmar	Panwa,Kachin	Koiwaya, 2007
947	Howarthia caelestis	26°09′19.58″N	97°54′36.56″E	Myanmar		Koiwaya, 2007
948	Howarthia caelestis	27°11′50.46″N	99°18′27.42″E	China	Weixi, Yunnan	Koiwaya, 2007
949	Howarthia caelestis	26°57′36.52″N	100°12′37.76″E	China	Lijiang, Yunnan	Koiwaya, 2007
950	Howarthia caelestis	27°30′29.78″N	100°13′02.23″E	China	Zhongdian, Yunnan	Koiwaya, 2007
951	Howarthia caelestis	30°04′08.74″N	101°55′52.15″E	China	Kangding,Sichuan	Koiwaya, 2007
952	Howarthia caelestis	28°58′51.55″N	107°10′30.35″E	China	Jinfoshan,Sichuan	Koiwaya, 2007
953	Howarthia caelestis	29°48′09.06″N	103°04′25.43″E	China	Sichuan	Koiwaya, 2007
954	Howarthia caelestis	29°04′31.35″N	107°00′24.61″E	China	Sichuan	Koiwaya, 2007
955	Howarthia caelestis	27°16′43.80″N	99°15′40.54″E	China	Weixi, Yunnan	Zhuang, 2015
956	Howarthia cheni	29°04′31.35″N	107°00′24.61″E	China	Jinfoshan,Sichuan	Koiwaya, 2007
957	Howarthia cheni	24°14′49.07″N	110°14′12.54″E	China	Guangxi	Koiwaya, 2007
958	Howarthia cheni	25°18′51.25″N	113°49′06.09″E	China	Mt.Nanling, Guangdong	Koiwaya, 2007
959	Howarthia cheni	24°51′23.52″N	112°55′02.93″E	China	Mt.Nanling, Guangdong	Koiwaya, 2007
960	Howarthia cheni	27°45′05.79″N	117°27′56.95″E	China	Mt.Wuyi,Fujian	Koiwaya, 2007
961	Howarthia cheni	30°17′40.95″N	119°02′12.71″E	China	Linan, Zhejiang	Koiwaya, 2007
962	Howarthia cheni	25°52′52.02″N	110°29′38.93″E	China	Guangxi	Koiwaya, 2007
963	Howarthia hishikawai	22°31′58.27″N	105°14′56.48″E	Vietnam		Koiwaya, 2007
964	Howarthia hishikawai	26°30′35.66″N	108°18′11.60″E	China	Mt.Leigong, Sichuan	Koiwaya, 2007
965	Howarthia kimurai	22°23′26.57″N	103°43′58.48″E	Vietnam	North part	Koiwaya, 2007
966	Howarthia kimurai	29°38′25.15″N	103°19′07.68″E	China	Emei, Sichuan	Koiwaya, 2007
967	Howarthia melli	24°19′37.48″N	109°59′42.42″E	China	Guangxi	Koiwaya, 2007
968	Howarthia melli	28°59′54.71″N	107°10′57.42″E	China	Jinfoshan,Sichuan	Koiwaya, 2007
969	Howarthia melli	24°31′45.58″N	113°51′49.02″E	China	Mt.Chayuan, Guangdong	Koiwaya, 2007
970	Howarthia melli	24°56′01.56″N	113°01′08.77″E	China	Mt.Nanling, Guangdong	Koiwaya, 2007
971	Howarthia melli	24°55′08.60″N	113°05′21.76″E	China	Mt.Nanling, Guangdong	Harada et al., 2012
972	Howarthia nigricans	30°27′34.93″N	102°51′50.80″E	China	Baoxing,Sichuan	Koiwaya, 2007
973	Howarthia nigricans	29°59′27.88″N	102°49′15.76″E	China	Tianquan,Sichuan	Koiwaya, 2007
974	Howarthia nigricans	29°34′24.45″N	103°09′02.29″E	China	Sichuan	Koiwaya, 2007
975	Howarthia sakakibarai	28°18′50.59″N	103°13′39.14″E	China	Sichuan	Koiwaya, 2007
976	Howarthia sakakibarai	30°25′47.03″N	102°46′37.56″E	China	Baoxing,Sichuan	Koiwaya, 2007
977	Howarthia wakaharai	28°59′54.71″N	107°10′57.42″E	China	Jinfoshan,Sichuan	Koiwaya, 2007
978	Howarthia watanabei	18°58′07.09″N	109°37′57.25″E	China	Hainan	Koiwaya, 2007
979	Hypaurotis crysalus	30°54′08.01″N	110°55′04.69″W	Mexico		Koiwaya, 2007
980	Hypaurotis crysalus	30°45′04.60″N	108°32′41.72″W	Mexico		Koiwaya, 2007
981	Hypaurotis crysalus	29°32′06.83″N	109°57′04.22″W	Mexico		Koiwaya, 2007
982	Hypaurotis crysalus	29°09′07.78″N	108°22′08.91″W	Mexico		Koiwaya, 2007
983	Hypaurotis crysalus	29°41′16.99″N	108°43′14.53″W	Mexico		Koiwaya, 2007
984	Hypaurotis crysalus	28°46′03.57″N	107°50′30.47″W	Mexico		Koiwaya, 2007
985	Hypaurotis crysalus	27°55′00.36″N	108°27′25.31″W	Mexico		Koiwaya, 2007
986	Hypaurotis crysalus	26°06′57.55″N	107°29′24.84″W	Mexico		Koiwaya, 2007
987	Hypaurotis crysalus	25°47′59.61″N	107°45′14.06″W	Mexico		Koiwaya, 2007
988	Hypaurotis crysalus	24°55′34.66″N	105°59′45.94″W	Mexico		Koiwaya, 2007
989	Hypaurotis crysalus	42°33′11.09″N	110°55′04.69″W	America		Koiwaya, 2007
990	Hypaurotis crysalus	41°30′30.88″N	108°43′14.53″W	America		Koiwaya, 2007
991	Hypaurotis crysalus	42°17′36.83″N	109°04′20.16″W	America		Koiwaya, 2007
992	Hypaurotis crysalus	39°34′18.56″N	110°39′15.47″W	America		Koiwaya, 2007
993	Hypaurotis crysalus	41°06′44.89″N	113°06′54.84″W	America		Koiwaya, 2007
994	Hypaurotis crysalus	42°25′24.44″N	108°16′52.50″W	America		Koiwaya, 2007
995	Hypaurotis crysalus	40°10′43.94″N	106°31′24.38″W	America		Koiwaya, 2007
996	Hypaurotis crysalus	39°13′56.11″N	108°11′36.09″W	America		Koiwaya, 2007
997	Hypaurotis crysalus	38°03′55.41″N	110°44′31.88″W	America		Koiwaya, 2007
998	Hypaurotis crysalus	35°53′20.58″N	112°24′43.59″W	America		Koiwaya, 2007
999	Hypaurotis crysalus	32°32′48.53″N	110°23′26.25″W	America		Koiwaya, 2007
1000	Inomataozephyrus assamicus	22°16′07.55″N	103°05′44.53″E	Vietnam	North part	Koiwaya, 2007
1001	Inomataozephyrus assamicus	27°30′29.78″N	84°51′30.23″E	Nepal		Koiwaya, 2007
1002	Inomataozephyrus assamicus	22°56′17.37″N	93°28′18.05″E	Myanmar		Koiwaya, 2007
1003	Inomataozephyrus assamicus	22°18′33.93″N	93°28′57.60″E	Myanmar	Chin	Koiwaya, 2007
1004	Inomataozephyrus assamicus	27°20′09.29″N	97°09′47.11″E	Myanmar	Kachin	Koiwaya, 2007
1005	Inomataozephyrus assamicus	27°26′24.15″N	98°17′40.84″E	Myanmar		Koiwaya, 2007
1006	Inomataozephyrus assamicus	26°17′36.29″N	98°14′23.09″E	Myanmar		Koiwaya, 2007
1007	Inomataozephyrus assamicus	27°31′21.41″N	88°17′33.98″E	India	Sikkim	Koiwaya, 2007
1008	Inomataozephyrus assamicus	26°22′13.51″N	92°42′44.72″E	India	Assam	Koiwaya, 2007
1009	Inomataozephyrus assamicus	25°35′43.97″N	94°39′43.56″E	India	Nagaland	Koiwaya, 2007
1010	Inomataozephyrus assamicus	24°47′12.07″N	93°51′05.36″E	India	Manipur	Koiwaya, 2007
1011	Inomataozephyrus syla	36°25′01.34″N	74°18′38.37″E	India		Koiwaya, 2007
1012	Inomataozephyrus syla	32°52′46.51″N	77°38′25.37″E	India		Koiwaya, 2007
1013	Inomataozephyrus syla	31°37′31.16″N	77°39′04.92″E	India		Koiwaya, 2007
1014	Inomataozephyrus syla	30°25′12.92″N	78°54′13.71″E	India		Koiwaya, 2007
1015	Inomataozephyrus syla	29°55′34.95″N	79°54′12.83″E	India		Koiwaya, 2007
1016	Iozephyrus betulinus	54°55′37.71″N	125°09′22.50″E	Russia	Amur Oblast	Sinev, 2008
1017	Iozephyrus betulinus	53°04′03.46″N	136°56′00.94″E	Russia	Khabarovsk Krai	Sinev, 2008
1018	Iozephyrus betulinus	44°39′10.89″N	134°44′10.78″E	Russia	Primosky krai	Sinev, 2008
1019	Iozephyrus betulinus	43°39′35.73″N	132°15′12.30″E	Russia		Koiwaya, 2007
1020	Iozephyrus betulinus	48°44′04.04″N	135°25′02.93″E	Russia		Koiwaya, 2007
1021	Iozephyrus betulinus	41°04′45.66″N	127°35′42.77″E	North Korea		Koiwaya, 2007
1022	Iozephyrus betulinus	34°21′37.59″N	106°59′25.28″E	China	Shaanxi	SCAU
1023	Iozephyrus betulinus	27°02′02.45″N	100°16′12.33″E	China	Mt. Yulong, Yunnan	Koiwaya, 2007
1024	Iozephyrus betulinus	33°09′39.10″N	108°48′52.63″E	China	Mt. Qinling, Shaanxi	Koiwaya, 2007
1025	Iozephyrus betulinus	36°05′53.05″N	103°48′57.83″E	China	Lanzhou, Gansu	Koiwaya, 2007
1026	Iozephyrus betulinus	34°03′55.25″N	107°19′39.18″E	China	Taibai, Shaanxi	Koiwaya, 2007
1027	Iozephyrus betulinus	33°54′36.98″N	106°31′30.49″E	China	Fengxian, Shaanxi	Koiwaya, 2007
1028	Iozephyrus betulinus	36°41′07.96″N	101°16′25.82″E	China	Huangyuan, Qinghai	Koiwaya, 2007
1029	Iozephyrus betulinus	34°34′54.51″N	105°43′51.27″E	China	Tianshui, Gansu	Koiwaya, 2007
1030	Iozephyrus betulinus	51°48′31.01″N	124°43′00.47″E	China	Daxinganling, Heilongjiang	Koiwaya, 2007
1031	Iozephyrus betulinus	48°16′06.85″N	129°48′52.03″E	China	Heilongjiang	Koiwaya, 2007
1032	Iozephyrus betulinus	49°51′04.71″N	123°10′41.33″E	China	Inner Mongolia	Koiwaya, 2007
1033	Iozephyrus betulinus	47°19′26.15″N	132°23′06.91″E	China	Heilongjiang	Koiwaya, 2007
1034	Iozephyrus betulinus	46°49′48.48″N	133°18′29.18″E	China	Heilongjiang	Koiwaya, 2007
1035	Iozephyrus betulinus	45°33′09.09″N	131°23′47.34″E	China	Heilongjiang	Koiwaya, 2007
1036	Iozephyrus betulinus	44°27′54.54″N	130°13′54.96″E	China	Heilongjiang	Koiwaya, 2007
1037	Iozephyrus betulinus	42°19′19.20″N	126°35′43.65″E	China	Liaoning	Koiwaya, 2007
1038	Iozephyrus betulinus	40°30′49.68″N	124°16′38.44″E	China	Liaoning	Koiwaya, 2007
1039	Iratsume orsedice	33°04′56.41″N	131°07′58.13″E	Japan		Koiwaya, 2007
1040	Iratsume orsedice	34°48′49.69″N	132°46′50.74″E	Japan		Koiwaya, 2007
1041	Iratsume orsedice	33°48′56.40″N	133°23′45.59″E	Japan		Koiwaya, 2007
1042	Iratsume orsedice	35°17′57.97″N	134°45′29.88″E	Japan		Koiwaya, 2007
1043	Iratsume orsedice	35°46′55.81″N	136°24′22.50″E	Japan		Koiwaya, 2007
1044	Iratsume orsedice	36°26′20.26″N	136°58′39.14″E	Japan		Koiwaya, 2007
1045	Iratsume orsedice	37°01′12.35″N	138°24′20.74″E	Japan		Koiwaya, 2007
1046	Iratsume orsedice	37°28′29.49″N	139°09′10.20″E	Japan		Koiwaya, 2007
1047	Iratsume orsedice	38°33′55.25″N	140°05′51.56″E	Japan		Koiwaya, 2007
1048	Iratsume orsedice	39°05′45.47″N	140°46′43.71″E	Japan		Koiwaya, 2007
1049	Iratsume orsedice	39°53′34.37″N	140°48′02.81″E	Japan		Koiwaya, 2007
1050	Iratsume orsedice	40°46′49.95″N	140°42′46.41″E	Japan		Koiwaya, 2007
1051	Iratsume orsedice	41°58′03.57″N	140°21′40.78″E	Japan		Koiwaya, 2007
1052	Iratsume orsedice	30°45′07.78″N	103°10′21.91″E	China	Mt. Xiling snow, Sichuan	Koiwaya, 2007
1053	Iratsume orsedice	31°31′20.50″N	109°39′55.90″E	China	Sichuan	Koiwaya, 2007
1054	Iratsume orsedice	24°08′48.31″N	121°13′23.32″E	China	Taiwan	Koiwaya, 2007
1055	Iratsume orsedice	31°26′02.67″N	110°20′42.42″E	China	Hubei	Koiwaya, 2007
1056	Iratsume orsedice	33°14′46.01″N	104°45′18.45″E	China	Tianchi, Wenxian, Gansu	Koiwaya, 2013a
1057	Iwaseozephyrus ackeryi	34°03′55.25″N	107°19′39.18″E	China	Taibai, Shaanxi	Koiwaya, 2007
1058	Iwaseozephyrus bieti	29°40′42.63″N	94°31′34.92″E	China	Tibet	Koiwaya, 2007
1059	Iwaseozephyrus bieti	28°34′29.55″N	98°22′17.70″E	China	Tibet	Koiwaya, 2007
1060	Iwaseozephyrus bieti	27°02′02.45″N	100°16′12.33″E	China	Mt. Yulong, Yunnan	Koiwaya, 2007
1061	Iwaseozephyrus bieti	27°02′02.45″N	100°16′12.33″E	China	Mt. Yulong, Yunnan	Koiwaya, 2007
1062	Iwaseozephyrus bieti	30°04′08.74″N	102°02′27.66″E	China	Kangding,Sichuan	Koiwaya, 2007
1063	Iwaseozephyrus bieti	30°18′57.96″N	103°25′55.31″E	China	Wolong,Sichuan	Koiwaya, 2007
1064	Iwaseozephyrus longicaudatus	28°39′46.87″N	97°27′55.05″E	China	Chayu, Tibet	Koiwaya, 2007
1065	Iwaseozephyrus mandara	29°25′48.11″N	80°48′55.55″E	Nepal		Koiwaya, 2007
1066	Iwaseozephyrus mandara	28°15′56.46″N	84°27′46.41″E	Nepal		Koiwaya, 2007
1067	Iwaseozephyrus mandara	28°00′14.77″N	97°43′24.20″E	Myanmar		Koiwaya, 2007
1068	Iwaseozephyrus mandara	30°06′10.85″N	78°53′43.26″E	India	Kumaon	Koiwaya, 2007
1069	Iwaseozephyrus mandara	33°40′32.58″N	76°13′21.56″E	India	Kulu	Koiwaya, 2007
1070	Iwaseozephyrus mandara	29°08′33.24″N	95°34′12.25″E	China	Tibet	Koiwaya, 2007
1071	Iwaseozephyrus mandara	27°26′59.25″N	90°21′45.18″E	Bhutan		Koiwaya, 2007
1072	Japonica lutea	44°22′15.55″N	133°30′21.09″E	Russia	Primosky krai	Sinev, 2008
1073	Japonica lutea	50°05′32.62″N	136°45′28.13″E	Russia		Koiwaya, 2007
1074	Japonica lutea	43°48′38.69″N	133°13′52.32″E	Russia		Koiwaya, 2007
1075	Japonica lutea	47°07′47.82″N	142°22′58.13″E	Russia		Koiwaya, 2007
1076	Japonica lutea	53°13′32.77″N	117°43′46.17″E	Russia	Zabaykalsky Krai	Koiwaya, 2007
1077	Japonica lutea	54°37′22.72″N	126°12′39.38″E	Russia	Amur Oblast	Koiwaya, 2007
1078	Japonica lutea	52°44′58.54″N	137°59′17.81″E	Russia	Khabarovsk Krai	Koiwaya, 2007
1079	Japonica lutea	50°45′01.29″N	143°08′07.35″E	Russia	Sakhalin Oblast	Koiwaya, 2007
1080	Japonica lutea	52°21′19.71″N	142°11′45.76″E	Russia	Sakhalin Oblast	Koiwaya, 2007
1081	Japonica lutea	44°18′29.26″N	133°35′37.50″E	Russia	Primosky krai	Koiwaya, 2007
1082	Japonica lutea	38°05′28.81″N	127°11′58.95″E	South Korea		Koiwaya, 2007
1083	Japonica lutea	37°50′55.80″N	128°14′36.27″E	South Korea		Koiwaya, 2007
1084	Japonica lutea	35°46′55.81″N	127°57′27.95″E	South Korea		Koiwaya, 2007
1085	Japonica lutea	34°28′13.21″N	129°19′51.80″E	South Korea		Koiwaya, 2007
1086	Japonica lutea	42°15′10.50″N	129°46′13.83″E	North Korea		Koiwaya, 2007
1087	Japonica lutea	41°00′17.19″N	128°08′40.31″E	North Korea		Koiwaya, 2007
1088	Japonica lutea	39°59′38.24″N	125°51′33.75″E	North Korea		Koiwaya, 2007
1089	Japonica lutea	32°58′18.49″N	131°11′15.88″E	Japan		Koiwaya, 2007
1090	Japonica lutea	33°41′48.92″N	133°04′38.61″E	Japan		Koiwaya, 2007
1091	Japonica lutea	34°45′34.80″N	132°40′15.23″E	Japan		Koiwaya, 2007
1092	Japonica lutea	36°15′11.28″N	133°17′10.08″E	Japan		Koiwaya, 2007
1093	Japonica lutea	35°22′48.33″N	134°37′35.27″E	Japan		Koiwaya, 2007
1094	Japonica lutea	34°23′19.61″N	135°40′52.15″E	Japan		Koiwaya, 2007
1095	Japonica lutea	36°18′22.58″N	137°07′52.85″E	Japan		Koiwaya, 2007
1096	Japonica lutea	35°41′34.78″N	138°15′07.03″E	Japan		Koiwaya, 2007
1097	Japonica lutea	37°00′09.19″N	138°42′48.16″E	Japan		Koiwaya, 2007
1098	Japonica lutea	36°09′20.22″N	140°00′35.16″E	Japan		Koiwaya, 2007
1099	Japonica lutea	38°04′57.68″N	138°20′23.44″E	Japan		Koiwaya, 2007
1100	Japonica lutea	38°03′55.41″N	140°13′46.17″E	Japan		Koiwaya, 2007
1101	Japonica lutea	39°19′02.28″N	140°45′24.61″E	Japan		Koiwaya, 2007
1102	Japonica lutea	39°24′08.08″N	140°52′00.12″E	Japan		Koiwaya, 2007
1103	Japonica lutea	40°36′50.23″N	140°46′43.71″E	Japan		Koiwaya, 2007
1104	Japonica lutea	43°14′42.73″N	141°47′22.38″E	Japan		Koiwaya, 2007
1105	Japonica lutea	43°33′52.10″N	143°49′58.83″E	Japan		Koiwaya, 2007
1106	Japonica lutea	27°46′50.78″N	108°58′24.20″E	China	Guizhou	Koiwaya, 2007
1107	Japonica lutea	29°20′03.47″N	102°59′09.02″E	China	Moxi, Sichuan	Koiwaya, 2007
1108	Japonica lutea	30°24′04.70″N	102°44′38.91″E	China	Baoxing,Sichuan	Koiwaya, 2007
1109	Japonica lutea	30°06′24.17″N	102°09′41.84″E	China	Luding,Sichuan	Koiwaya, 2007
1110	Japonica lutea	30°44′20.98″N	103°32′17.81″E	China	Qingchengshan,Sichuan	Koiwaya, 2007
1111	Japonica lutea	34°10′56.01″N	105°41′59.82″E	China	Tianshui, Gansu	Koiwaya, 2007
1112	Japonica lutea	36°05′53.05″N	103°48′57.83″E	China	Lanzhou, Gansu	Koiwaya, 2007
1113	Japonica lutea	34°06′36.98″N	108°36′18.49″E	China	Huxian, Shaanxi	Koiwaya, 2007
1114	Japonica lutea	33°37′12.98″N	106°54′54.49″E	China	Liuba, Shaanxi	Koiwaya, 2007
1115	Japonica lutea	34°03′55.25″N	107°19′39.18″E	China	Taibai, Shaanxi	Koiwaya, 2007
1116	Japonica lutea	33°20′08.82″N	106°09′55.37″E	China	Lueyang,Shaanxi	Koiwaya, 2007
1117	Japonica lutea	34°19′31.05″N	111°10′14.36″E	China	Henan	Koiwaya, 2007
1118	Japonica lutea	30°13′50.14″N	119°17′37.57″E	China	Tianmushan, Zhejiang	Koiwaya, 2007
1119	Japonica lutea	40°20′47.56″N	116°20′42.77″E	China	Beijing	Koiwaya, 2007
1120	Japonica lutea	39°45′28.37″N	121°48′59.06″E	China	Liaoning	Koiwaya, 2007
1121	Japonica lutea	40°21′47.84″N	123°58′11.02″E	China	Liaoning	Koiwaya, 2007
1122	Japonica lutea	41°24′35.19″N	124°31′08.55″E	China	Liaoning	Koiwaya, 2007
1123	Japonica lutea	42°07′21.62″N	125°58′48.81″E	China	Jilin	Koiwaya, 2007
1124	Japonica lutea	42°07′50.96″N	127°52′51.09″E	China	Jilin	Koiwaya, 2007
1125	Japonica lutea	45°25′17.72″N	127°25′49.51″E	China	Heilongjiang	Koiwaya, 2007
1126	Japonica lutea	45°39′08.81″N	129°30′24.61″E	China	Heilongjiang	Koiwaya, 2007
1127	Japonica lutea	48°30′07.37″N	121°45′01.76″E	China	Inner Mongolia	Koiwaya, 2007
1128	Japonica lutea	48°03′48.23″N	122°10′04.69″E	China	Inner Mongolia	Koiwaya, 2007
1129	Japonica lutea	34°20′11.88″N	106°54′08.88″E	China	Shaanxi	SCAU
1130	Japonica lutea	27°22′47.53″N	99°07′53.61″E	China	Weixi, Yunnan	Koiwaya, 2013b
1131	Japonica lutea	33°14′46.01″N	104°45′18.45″E	China	Tianchi, Wenxian, Gansu	Koiwaya, 2013a
1132	Japonica onoi	43°33′52.10″N	132°34′58.83″E	Russia		Koiwaya, 2007
1133	Japonica onoi	34°23′52.24″N	131°48′50.27″E	Japan		Koiwaya, 2007
1134	Japonica onoi	37°47′48.35″N	140°28′16.29″E	Japan		Koiwaya, 2007
1135	Japonica onoi	40°01′39.41″N	141°26′56.31″E	Japan		Koiwaya, 2007
1136	Japonica onoi	40°26′18.91″N	141°01′53.38″E	Japan		Koiwaya, 2007
1137	Japonica onoi	42°59′18.88″N	141°17′42.60″E	Japan		Koiwaya, 2007
1138	Japonica onoi	43°20′28.18″N	143°18′20.39″E	Japan		Koiwaya, 2007
1139	Japonica onoi	43°48′38.69″N	144°49′57.95″E	Japan		Koiwaya, 2007
1140	Japonica patungkoanui	24°08′48.31″N	121°14′42.42″E	China	Xinanshan, Taiwan	Koiwaya, 2007
1141	Japonica saepestriata	48°33′49.99″N	135°31′58.21″E	Russia		Koiwaya, 2007
1142	Japonica saepestriata	43°49′07.23″N	131°26′25.55″E	Russia		Koiwaya, 2007
1143	Japonica saepestriata	56°56′41.91″N	134°44′10.78″E	Russia	Khabarovsk Krai	Sinev, 2008
1144	Japonica saepestriata	46°33′31.90″N	137°19′44.77″E	Russia	Primosky krai	Sinev, 2008
1145	Japonica saepestriata	38°08′04.40″N	127°11′58.95″E	South Korea		Koiwaya, 2007
1146	Japonica saepestriata	37°59′46.19″N	128°15′15.82″E	South Korea		Koiwaya, 2007
1147	Japonica saepestriata	33°24′47.17″N	126°28′28.59″E	South Korea		Koiwaya, 2007
1148	Japonica saepestriata	42°33′11.09″N	130°08′38.55″E	North Korea		Koiwaya, 2007
1149	Japonica saepestriata	34°34′44.23″N	131°54′06.68″E	Japan		Koiwaya, 2007
1150	Japonica saepestriata	33°41′16.01″N	133°03′19.51″E	Japan		Koiwaya, 2007
1151	Japonica saepestriata	35°11′30.36″N	132°57′23.55″E	Japan		Koiwaya, 2007
1152	Japonica saepestriata	35°30′19.44″N	134°38′14.82″E	Japan		Koiwaya, 2007
1153	Japonica saepestriata	33°59′20.11″N	135°36′54.84″E	Japan		Koiwaya, 2007
1154	Japonica saepestriata	36°28′27.50″N	137°48′45.00″E	Japan		Koiwaya, 2007
1155	Japonica saepestriata	36°24′12.96″N	139°57′56.95″E	Japan		Koiwaya, 2007
1156	Japonica saepestriata	37°19′03.91″N	138°59′56.48″E	Japan		Koiwaya, 2007
1157	Japonica saepestriata	38°10′08.81″N	139°55′18.75″E	Japan		Koiwaya, 2007
1158	Japonica saepestriata	39°02′41.23″N	140°20′21.68″E	Japan		Koiwaya, 2007
1159	Japonica saepestriata	40°21′47.84″N	140°26′57.19″E	Japan		Koiwaya, 2007
1160	Japonica saepestriata	42°54′29.38″N	140°48′02.81″E	Japan		Koiwaya, 2007
1161	Japonica saepestriata	25°17′03.98″N	116°41′48.40″E	China	Mt.Wuyi,Fujian	Koiwaya, 2007
1162	Japonica saepestriata	28°47′12.91″N	106°43′16.29″E	China	Jinfoshan,Sichuan	Koiwaya, 2007
1163	Japonica saepestriata	27°54′47.50″N	108°39′31.18″E	China	Mt.Fanjing, Guizhou	Koiwaya, 2007
1164	Japonica saepestriata	30°47′54.51″N	103°38′42.07″E	China	Chengdu,Sichuan	Koiwaya, 2007
1165	Japonica saepestriata	33°37′12.98″N	106°54′54.49″E	China	Liuba, Shaanxi	Koiwaya, 2007
1166	Japonica saepestriata	33°53′52.00″N	107°57′45.53″E	China	Shaanxi	Koiwaya, 2007
1167	Japonica saepestriata	41°15′40.65″N	123°38′24.49″E	China	Liaoning	Koiwaya, 2007
1168	Japonica saepestriata	44°06′12.12″N	127°04′04.34″E	China	Jilin	Koiwaya, 2007
1169	Japonica saepestriata	45°26′13.23″N	127°31′45.47″E	China	Heilongjiang	Koiwaya, 2007
1170	Japonica yersini	12°11′01.77″N	109°02′31.59″E	Vietnam	Hon Ba, Khanh Hoa	Yokochi et al., 2015a, b
1171	Japonica yersini	12°11′01.77″N	109°02′31.59″E	Vietnam	Hon Ba Khanh Hoa	Hasegawa & Saito, 2014
1172	Kameiozephyrus neis	25°35′51.55″N	100°14′11.59″E	China	Dali, Yunnan	Koiwaya, 2007
1173	Kameiozephyrus neis	29°33′15.64″N	103°08′22.73″E	China	Sichuan	Koiwaya, 2007
1174	Kameiozephyrus neis	30°08′08.25″N	101°55′12.60″E	China	Sichuan	Koiwaya, 2007
1175	Kameiozephyrus neis	30°29′45.66″N	102°53′52.62″E	China	Sichuan	Koiwaya, 2007
1176	Kameiozephyrus neis	30°47′38.50″N	101°54′07.91″E	China	Danba,Sichuan	Koiwaya, 2007
1177	Kameiozephyrus neis	33°54′36.98″N	106°31′30.49″E	China	Fengxian, Shaanxi	Koiwaya, 2007
1178	Kameiozephyrus neis	33°37′12.98″N	106°54′54.49″E	China	Liuba, Shaanxi	Koiwaya, 2007
1179	Kameiozephyrus neis	36°04′35.09″N	103°49′11.98″E	China	Lanzhou, Gansu	Koiwaya, 2007
1180	Kameiozephyrus neis	34°19′43.30″N	106°43′06.40″E	China	Shaanxi	Koiwaya, 2007
1181	Kameiozephyrus neis	27°16′40.85″N	99°15′41.23″E	China	Weixi, Yunnan	Zhuang, 2015
1182	Kawazoeozephyrus jiroi	20°16′58.11″N	105°14′56.48″E	Vietnam		Koiwaya, 2007
1183	Kawazoeozephyrus jiroi	26°38′50.85″N	98°02′31.17″E	Myanmar		Koiwaya, 2007
1184	Kawazoeozephyrus jiroi	20°07′15.10″N	104°02′01.65″E	Laos	Xam Neua, Phoo Pan	Koiwaya, 2007
1185	Kawazoeozephyrus mushaellus	22°21′00.27″N	102°56′30.82″E	Vietnam		Koiwaya, 2007
1186	Kawazoeozephyrus mushaellus	26°45′50.65″N	98°14′23.58″E	Myanmar	Kangfang,Kachin	Koiwaya, 2007
1187	Kawazoeozephyrus mushaellus	20°07′15.10″N	104°02′01.65″E	Laos	Xam Neua, Phoo Pan	Koiwaya, 2007
1188	Kawazoeozephyrus mushaellus	27°24′38.83″N	99°07′07.15″E	China	Yunnan	Koiwaya, 2007
1189	Kawazoeozephyrus mushaellus	30°18′57.56″N	102°20′55.08″E	China	Sichuan	Koiwaya, 2007
1190	Kawazoeozephyrus mushaellus	30°36′48.61″N	103°07′11.72″E	China	Mt.Xiling snow, Sichuan	Koiwaya, 2007
1191	Kawazoeozephyrus mushaellus	30°46′12.57″N	103°21′33.75″E	China	Qingchengshan,Sichuan	Koiwaya, 2007
1192	Kawazoeozephyrus mushaellus	27°54′58.25″N	108°39′02.53″E	China	Mt.Fanjing, Guizhou	Koiwaya, 2007
1193	Kawazoeozephyrus mushaellus	24°48′30.58″N	121°01′25.06″E	China	Xinzhu, Taiwan	Koiwaya, 2007
1194	Kawazoeozephyrus mushaellus	24°56′01.56″N	113°01′08.77″E	China	Mt.Nanling, Guangdong	Koiwaya, 2007
1195	Kawazoeozephyrus mushaellus	24°52′03.89″N	113°05′01.14″E	China	Mt.Nanling, Guangdong	Koiwaya, 2007
1196	Kawazoeozephyrus mushaellus	24°55′08.60″N	113°05′21.76″E	China	Mt.Nanling, Guangdong	Harada et al., 2012
1197	Laeosopis evippus	38°12′13.16″N	5°00′35.16″W	Spain		Koiwaya, 2007
1198	Laeosopis evippus	39°01′39.79″N	6°24′57.66″W	Spain		Koiwaya, 2007
1199	Laeosopis evippus	40°02′39.98″N	5°58′35.63″W	Spain		Koiwaya, 2007
1200	Laeosopis evippus	41°10′43.15″N	5°42′46.41″W	Spain		Koiwaya, 2007
1201	Laeosopis evippus	41°50′12.58″N	6°09′08.44″W	Spain		Koiwaya, 2007
1202	Laeosopis evippus	41°50′12.58″N	4°28′56.72″W	Spain		Koiwaya, 2007
1203	Laeosopis evippus	42°13′42.66″N	3°52′01.88″W	Spain		Koiwaya, 2007
1204	Laeosopis evippus	41°42′20.62″N	1°45′28.13″W	Spain		Koiwaya, 2007
1205	Laeosopis evippus	40°50′49.42″N	4°18′23.91″W	Spain		Koiwaya, 2007
1206	Laeosopis evippus	40°14′45.57″N	4°02′34.69″W	Spain		Koiwaya, 2007
1207	Laeosopis evippus	40°14′45.57″N	3°36′12.66″W	Spain		Koiwaya, 2007
1208	Laeosopis evippus	41°02′46.38″N	2°17′06.56″W	Spain		Koiwaya, 2007
1209	Laeosopis evippus	41°02′46.38″N	2°01′17.34″W	Spain		Koiwaya, 2007
1210	Laeosopis evippus	42°05′53.60″N	0°47′27.66″E	Spain		Koiwaya, 2007
1211	Laeosopis evippus	42°29′17.89″N	1°08′33.28″E	Spain		Koiwaya, 2007
1212	Laeosopis evippus	41°32′29.32″N	0°18′27.42″W	Spain		Koiwaya, 2007
1213	Laeosopis evippus	40°28′49.37″N	1°32′17.11″W	Spain		Koiwaya, 2007
1214	Laeosopis evippus	40°16′46.29″N	0°52′44.06″W	Spain		Koiwaya, 2007
1215	Laeosopis evippus	41°50′12.58″N	1°13′49.69″E	Spain		Koiwaya, 2007
1216	Laeosopis evippus	41°28′32.38″N	0°42′11.25″E	Spain		Koiwaya, 2007
1217	Laeosopis evippus	40°52′49.06″N	0°13′11.02″W	Spain		Koiwaya, 2007
1218	Laeosopis evippus	40°02′39.98″N	1°03′16.88″W	Spain		Koiwaya, 2007
1219	Laeosopis evippus	38°57′33.87″N	8°02′31.17″W	Portugal		Koiwaya, 2007
1220	Laeosopis evippus	39°13′56.11″N	7°59′52.97″W	Portugal		Koiwaya, 2007
1221	Laeosopis evippus	38°32′53.40″N	7°57′14.77″W	Portugal		Koiwaya, 2007
1222	Laeosopis evippus	41°14′41.18″N	7°36′09.14″W	Portugal		Koiwaya, 2007
1223	Laeosopis evippus	38°51′24.55″N	7°51′58.36″W	Portugal		Koiwaya, 2007
1224	Laeosopis evippus	38°16′21.68″N	8°05′09.38″W	Portugal		Koiwaya, 2007
1225	Laeosopis evippus	42°56′25.22″N	2°11′50.16″E	France		Koiwaya, 2007
1226	Laeosopis evippus	43°17′35.52″N	2°14′28.36″E	France		Koiwaya, 2007
1227	Laeosopis evippus	43°42′27.34″N	2°14′28.36″E	France		Koiwaya, 2007
1228	Laeosopis evippus	43°42′27.34″N	2°03′55.55″E	France		Koiwaya, 2007
1229	Laeosopis evippus	43°31′00.08″N	1°50′44.53″E	France		Koiwaya, 2007
1230	Laeosopis evippus	43°17′35.52″N	1°56′00.94″E	France		Koiwaya, 2007
1231	Laeosopis evippus	43°29′05.32″N	1°45′28.13″E	France		Koiwaya, 2007
1232	Laeosopis evippus	43°13′45.10″N	1°40′11.72″E	France		Koiwaya, 2007
1233	Laeosopis evippus	43°02′12.39″N	2°17′06.56″E	France		Koiwaya, 2007
1234	Laeosopis evippus	43°21′25.70″N	1°16′27.89″E	France		Koiwaya, 2007
1235	Laeosopis evippus	43°27′10.51″N	1°21′44.30″E	France		Koiwaya, 2007
1236	Laeosopis evippus	43°09′54.44″N	1°08′33.28″E	France		Koiwaya, 2007
1237	Laeosopis evippus	43°36′43.98″N	1°32′17.11″E	France		Koiwaya, 2007
1238	Laeosopis evippus	43°32′54.77″N	1°21′44.30″E	France		Koiwaya, 2007
1239	Laeosopis evippus	43°15′40.34″N	0°55′22.27″E	France		Koiwaya, 2007
1240	Leucantigius atayalicus	19°08′42.61″N	109°37′17.70″E	China	Hainan	Koiwaya, 2007
1241	Leucantigius atayalicus	24°01′55.42″N	120°39′44.50″E	China	Taizhong,Taiwan	Koiwaya,2007
1242	Leucantigius atayalicus	27°56′10.25″N	118°00′14.94″E	China	Mt.Wuyi,Fujian	Koiwaya,2007
1243	Leucantigius atayalicus	30°22′56.47″N	119°32′32.05″E	China	Tianmushan, Zhejiang	Koiwaya,2007
1244	Leucantigius atayalicus	24°42′20.40″N	112°59′29.90″E	China	Mt.Nanling, Guangdong	Koiwaya,2007
1245	Leucantigius atayalicus	27°26′59.25″N	97°59′52.97″E	Myanmar	Putao, Kachin	Koiwaya, 2011
1246	Leucantigius atayalicus	27°52′34.46″N	96°15′47.74″E	India	River Lohit, Arunachal Pradesh	Koiwaya, 2011
1247	Nanlingozephyrus bella	22°10′01.41″N	103°57′09.49″E	Vietnam	Sapa, Fan-si-pan	Koiwaya, 2007
1248	Nanlingozephyrus bella	27°25′49.04″N	97°44′03.75″E	Myanmar	North part	Koiwaya, 2007
1249	Nanlingozephyrus bella	20°16′58.11″N	103°25′31.05″E	Laos	North part	Koiwaya, 2007
1250	Nanlingozephyrus bella	27°56′10.25″N	108°43′14.53″E	China	Hunan	Koiwaya, 2007
1251	Nanlingozephyrus bella	27°53′15.50″N	108°39′17.23″E	China	Mt.Fanjing, Guizhou	Koiwaya, 2007
1252	Nanlingozephyrus bella	24°56′01.56″N	113°01′08.77″E	China	Mt.Nanling, Guangdong	Haimin Xu, 2014
1253	Nanlingozephyrus bella	24°55′08.60″N	113°05′21.76″E	China	Mt.Nanling, Guangdong	Harada et al., 2012
1254	Neoantigius sukkiti	28°00′11.59″N	97°43′39.41″E	Myanmar	Garlay, Kachin	Hasegawa & Saito,2013
1255	Neogonerilia buddha	30°57′52.24″N	102°50′34.86″E	China	Mt.Four Girls,Sichuan	Koiwaya, 2007
1256	Neogonerilia okamurai	31°51′21.41″N	108°16′56.02″E	China	Mt.Daba,Sichuan	Koiwaya, 2007
1257	Neogonerilia okamurai	33°07′56.74″N	103°51′46.41″E	China	Jiuzhaigou,Sichuan	Koiwaya, 2007
1258	Neogonerilia okamurai	33°48′56.40″N	108°19′30.70″E	China	Shaanxi	Koiwaya, 2007
1259	Neogonerilia okamurai	34°16′15.01″N	111°08′15.70″E	China	Henan	Koiwaya, 2007
1260	Neozephyrus coruscans	29°54′20.41″N	102°12′09.67″E	China	Luding,Sichuan	Koiwaya, 2007
1261	Neozephyrus coruscans	29°46′26.29″N	101°57′50.80″E	China	Moxi, Sichuan	Koiwaya, 2007
1262	Neozephyrus coruscans	27°25′50.78″N	101°30′13.43″E	China	Yanyuan,Sichuan	Koiwaya, 2007
1263	Neozephyrus coruscans	33°54′36.98″N	106°31′30.49″E	China	Fengxian, Shaanxi	Koiwaya, 2007
1264	Neozephyrus coruscans	33°47′50.67″N	107°59′44.18″E	China	Shaanxi	Koiwaya, 2007
1265	Neozephyrus dubernardi	27°44′01.36″N	98°40′23.49″E	China	Tsekou, Yunnan	Koiwaya, 2007
1266	Neozephyrus dubernardi	27°52′40.54″N	98°53′56.13″E	China	Yunnan	Koiwaya, 2007
1267	Neozephyrus dubernardi	27°16′35.22″N	99°16′00.00″E	China	Weixi, Yunnan	Zhuang, 2015
1268	Neozephyrus dubernardi	27°12′59.52″N	99°14′18.57″E	China	Weixi, Yunnan	Koiwaya, 2013b
1269	Neozephyrus helenae	30°30′23.58″N	103°37′38.79″E	China	Qingchengshan,Sichuan	Koiwaya, 2007
1270	Neozephyrus helenae	30°25′47.03″N	102°47′56.66″E	China	Baoxing,Sichuan	Koiwaya, 2007
1271	Neozephyrus helenae	32°24′57.89″N	104°31′51.11″E	China	Sichuan	Koiwaya, 2007
1272	Neozephyrus helenae	32°03′50.24″N	104°13′38.26″E	China	Sichuan	Koiwaya, 2007
1273	Neozephyrus japonicus	52°28′58.01″N	118°20′41.02″E	Russia		Koiwaya, 2007
1274	Neozephyrus japonicus	52°30′34.33″N	119°18′41.48″E	Russia		Koiwaya, 2007
1275	Neozephyrus japonicus	53°30′51.06″N	119°47′41.72″E	Russia		Koiwaya, 2007
1276	Neozephyrus japonicus	49°05′43.63″N	134°50′46.29″E	Russia		Koiwaya, 2007
1277	Neozephyrus japonicus	43°48′10.15″N	132°17′50.51″E	Russia		Koiwaya, 2007
1278	Neozephyrus japonicus	47°18′32.52″N	142°21′39.02″E	Russia		Koiwaya, 2007
1279	Neozephyrus japonicus	54°43′28.63″N	119°08′08.67″E	Russia	Zabaykalsky Krai	Sinev, 2008
1280	Neozephyrus japonicus	54°28′12.14″N	126°02′06.56″E	Russia	Amur Oblast	Sinev, 2008
1281	Neozephyrus japonicus	58°26′51.84″N	137°22′22.97″E	Russia	Khabarovsk Krai	Sinev, 2008
1282	Neozephyrus japonicus	50°31′26.06″N	143°13′43.54″E	Russia	Sakhalin Oblast	Sinev, 2008
1283	Neozephyrus japonicus	52°21′19.71″N	142°18′21.27″E	Russia	Sakhalin Oblast	Sinev, 2008
1284	Neozephyrus japonicus	44°14′42.72″N	132°20′28.71″E	Russia	Primosky krai	Sinev, 2008
1285	Neozephyrus japonicus	37°54′34.32″N	127°11′58.95″E	South Korea		Koiwaya, 2007
1286	Neozephyrus japonicus	38°01′19.67″N	128°13′17.17″E	South Korea		Koiwaya, 2007
1287	Neozephyrus japonicus	36°31′38.26″N	126°51′32.87″E	South Korea		Koiwaya, 2007
1288	Neozephyrus japonicus	35°18′30.25″N	127°33′44.12″E	South Korea		Koiwaya, 2007
1289	Neozephyrus japonicus	33°25′53.19″N	126°30′27.25″E	South Korea		Koiwaya, 2007
1290	Neozephyrus japonicus	42°33′40.22″N	130°04′41.25″E	North Korea		Koiwaya, 2007
1291	Neozephyrus japonicus	40°21′17.70″N	125°35′44.53″E	North Korea		Koiwaya, 2007
1292	Neozephyrus japonicus	40°04′10.79″N	126°52′12.42″E	North Korea		Koiwaya, 2007
1293	Neozephyrus japonicus	38°31′51.52″N	125°55′31.05″E	North Korea		Koiwaya, 2007
1294	Neozephyrus japonicus	33°00′31.19″N	131°13′14.53″E	Japan		Koiwaya, 2007
1295	Neozephyrus japonicus	34°47′44.74″N	132°46′50.74″E	Japan		Koiwaya, 2007
1296	Neozephyrus japonicus	33°52′13.50″N	133°27′42.89″E	Japan		Koiwaya, 2007
1297	Neozephyrus japonicus	35°11′30.36″N	135°02′38.20″E	Japan		Koiwaya, 2007
1298	Neozephyrus japonicus	34°52′04.46″N	136°01′57.77″E	Japan		Koiwaya, 2007
1299	Neozephyrus japonicus	36°17′50.71″N	136°56′00.94″E	Japan		Koiwaya, 2007
1300	Neozephyrus japonicus	35°24′25.06″N	137°48′45.00″E	Japan		Koiwaya, 2007
1301	Neozephyrus japonicus	37°02′15.50″N	138°28′18.05″E	Japan		Koiwaya, 2007
1302	Neozephyrus japonicus	36°49′36.75″N	139°46′05.04″E	Japan		Koiwaya, 2007
1303	Neozephyrus japonicus	38°29′47.74″N	139°52′40.55″E	Japan		Koiwaya, 2007
1304	Neozephyrus japonicus	39°24′08.08″N	140°40′08.20″E	Japan		Koiwaya, 2007
1305	Neozephyrus japonicus	40°28′49.37″N	140°42′46.41″E	Japan		Koiwaya, 2007
1306	Neozephyrus japonicus	43°00′16.73″N	141°21′00.35″E	Japan		Koiwaya, 2007
1307	Neozephyrus japonicus	44°34′29.34″N	142°17′41.72″E	Japan		Koiwaya, 2007
1308	Neozephyrus japonicus	43°12′47.46″N	143°43′23.32″E	Japan		Koiwaya, 2007
1309	Neozephyrus japonicus	44°23′12.09″N	146°11′02.70″E	Japan		Koiwaya, 2007
1310	Neozephyrus japonicus	52°52′56.61″N	121°25′15.23″E	China	Heilongjiang	Koiwaya, 2007
1311	Neozephyrus japonicus	48°11′43.39″N	129°44′54.73″E	China	Heilongjiang	Koiwaya, 2007
1312	Neozephyrus japonicus	45°27′36.47″N	129°17′13.59″E	China	Heilongjiang	Koiwaya, 2007
1313	Neozephyrus japonicus	40°18′46.96″N	123°54′53.26″E	China	Liaoning	Koiwaya, 2007
1314	Neozephyrus japonicus	40°46′49.95″N	123°35′06.74″E	China	Liaoning	Koiwaya, 2007
1315	Neozephyrus suroia	27°42′10.74″N	85°46′52.50″E	Nepal		Koiwaya, 2007
1316	Neozephyrus suroia	26°48′16.06″N	98°10′25.78″E	Myanmar		Koiwaya, 2007
1317	Neozephyrus suroia	27°39′50.65″N	97°48′01.05″E	Myanmar		Koiwaya, 2007
1318	Neozephyrus suroia	24°47′12.07″N	93°51′05.36″E	India	Manipur	Koiwaya, 2007
1319	Neozephyrus taiwanus	23°28′36.35″N	120°43′22.91″E	China	Mt. Ali, Taiwan	Koiwaya, 2007
1320	Neozephyrus uedai	22°14′54.34″N	103°14′58.24″E	Vietnam	Fan si Pan	Koiwaya, 2007
1321	Neozephyrus uedai	26°11′45.01″N	98°20′31.76″E	Myanmar	Panwa,Kachin	Koiwaya, 2007
1322	Neozephyrus uedai	26°09′19.58″N	98°01′12.07″E	China	Weixi, Yunnan	Koiwaya, 2007
1323	Noseozephyrus lisus	27°16′27.80″N	99°15′44.55″E	China	Weixi, Yunnan	Zhuang, 2015
1324	Noseozephyrus yukinobui	27°14′37.34″N	97°48′09.14″E	Myanmar	Kemiban,Kachin	Koiwaya, 2007
1325	Palawanozephyrus reginae	9°53′54.64″N	118°40′27.54″E	Philippines		Koiwaya, 2007
1326	Protantigius superans	43°33′23.44″N	132°16′31.41″E	Russia		Koiwaya, 2007
1327	Protantigius superans	45°36′50.53″N	134°04′37.73″E	Russia	Primosky krai	Koiwaya, 2007
1328	Protantigius superans	37°59′46.19″N	128°32′04.37″E	South Korea		Koiwaya, 2007
1329	Protantigius superans	41°18′38.97″N	128°18′33.57″E	North Korea		Koiwaya, 2007
1330	Protantigius superans	29°38′59.53″N	103°02′26.78″E	China	Sichuan	Koiwaya, 2007
1331	Protantigius superans	33°51′07.81″N	108°12′55.20″E	China	Shaanxi	Koiwaya, 2007
1332	Protantigius superans	33°52′13.50″N	108°32′41.72″E	China	Shaanxi	Koiwaya, 2007
1333	Protantigius superans	34°23′19.61″N	107°03′12.70″E	China	Shaanxi	SCAU
1334	Protantigius superans	33°14′46.01″N	104°45′18.45″E	China	Tianchi, Wenxian, Gansu	Koiwaya, 2013a
1335	Protantigius superans	34°15′02.80″N	106°56′40.59″E	China	Caijiayuan,Qingling,Shaanxi	Koiwaya, 2013a
1336	Proteuaspa akikoae	23°02′37.31″N	105°05′21.61″E	Vietnam	Ha Giang	Koiwaya, 2007
1337	Pseudogonerilia kitawakii	31°26′02.67″N	110°20′42.40″E	China	Shenglongjia, Hubei	Koiwaya, 2007
1338	Pseudogonerilia kitawakii	26°30′35.66″N	109°59′42.42″E	China	Mt.Nanling, Guangdong	Koiwaya, 2007
1339	Pseudogonerilia kitawakii	30°43′22.62″N	102°42′40.25″E	China	Sichuan	Koiwaya, 2007
1340	Pseudogonerilia kitawakii	32°36′08.50″N	103°59′08.14″E	China	Sichuan	Koiwaya, 2007
1341	Pseudogonerilia kitawakii	32°24′28.05″N	106°55′47.75″E	China	Sichuan	Koiwaya, 2007
1342	Pseudogonerilia kitawakii	31°49′17.63″N	108°55′06.45″E	China	Jinfoshan,Sichuan	Koiwaya, 2007
1343	Pseudogonerilia kitawakii	34°06′36.98″N	108°36′18.49″E	China	Huxian, Shaanxi	Koiwaya, 2007
1344	Pseudogonerilia kitawakii	34°08′36.10″N	108°19′30.70″E	China	Zhouzhi, Shaanxi	Koiwaya, 2007
1345	Pseudogonerilia kitawakii	33°09′39.10″N	108°48′52.63″E	China	Mt. Qinling, Shaanxi	Koiwaya, 2007
1346	Pseudogonerilia kitawakii	34°41′14.74″N	111°13′32.11″E	China	Henan	Koiwaya, 2007
1347	Pseudogonerilia kitawakii	24°52′03.89″N	113°05′01.14″E	China	Mt.Nanling, Guangdong	Haimin Xu, 2014
1348	Pseudogonerilia kitawakii	34°23′35.92″N	106°51′30.67″E	China	Shaanxi	SCAU
1349	Pseudogonerilia kitawakii	34°15′02.80″N	106°56′40.59″E	China	Caijiayuan,Qingling,Shaanxi	Koiwaya, 2013a
1350	Pseudogonerilia kitawakii	24°55′08.60″N	113°05′21.76″E	China	Mt.Nanling, Guangdong	Harada et al., 2012
1351	Quercusia quercus	55°34′42.04″N	3°20′23.44″W	England		Koiwaya, 2007
1352	Quercusia quercus	53°57′21.91″N	2°17′06.56″W	England		Koiwaya, 2007
1353	Quercusia quercus	52°35′22.92″N	2°38′12.19″W	England		Koiwaya, 2007
1354	Quercusia quercus	51°56′39.35″N	3°09′50.63″W	England		Koiwaya, 2007
1355	Quercusia quercus	50°50′51.26″N	4°34′13.13″W	England		Koiwaya, 2007
1356	Quercusia quercus	40°10′43.94″N	8°52′37.03″E	Italy		Koiwaya, 2007
1357	Quercusia quercus	37°34′45.89″N	13°58′28.59″E	Italy		Koiwaya, 2007
1358	Quercusia quercus	38°16′21.68″N	15°49′13.13″E	Italy		Koiwaya, 2007
1359	Quercusia quercus	40°42′50.24″N	17°24′08.44″E	Italy		Koiwaya, 2007
1360	Quercusia quercus	40°42′50.24″N	15°22′51.09″E	Italy		Koiwaya, 2007
1361	Quercusia quercus	41°14′41.18″N	14°56′29.06″E	Italy		Koiwaya, 2007
1362	Quercusia quercus	43°00′16.73″N	12°13′00.47″E	Italy		Koiwaya, 2007
1363	Quercusia quercus	44°35′25.68″N	10°32′48.75″E	Italy		Koiwaya, 2007
1364	Quercusia quercus	45°27′36.47″N	9°45′21.09″E	Italy		Koiwaya, 2007
1365	Quercusia quercus	45°16′29.59″N	7°44′03.75″E	Italy		Koiwaya, 2007
1366	Quercusia quercus	46°26′16.28″N	11°15′00.00″E	Italy		Koiwaya, 2007
1367	Quercusia quercus	37°45′12.04″N	46°40′11.72″E	Iran		Koiwaya, 2007
1368	Quercusia quercus	36°23′09.29″N	47°35′33.98″E	Iran		Koiwaya, 2007
1369	Quercusia quercus	36°50′40.06″N	46°00′38.67″E	Iran		Koiwaya, 2007
1370	Quercusia quercus	36°44′19.98″N	46°08′33.28″E	Iran		Koiwaya, 2007
1371	Quercusia quercus	37°05′24.86″N	47°48′45.00″E	Iran		Koiwaya, 2007
1372	Quercusia quercus	38°24′38.01″N	47°01′17.34″E	Iran		Koiwaya, 2007
1373	Quercusia quercus	39°01′39.79″N	47°32′55.78″E	Iran		Koiwaya, 2007
1374	Quercusia quercus	46°49′48.48″N	17°00′24.61″E	Hungary		Koiwaya, 2007
1375	Quercusia quercus	46°38′03.66″N	18°10′16.99″E	Hungary		Koiwaya, 2007
1376	Quercusia quercus	47°39′02.12″N	19°43′53.20″E	Hungary		Koiwaya, 2007
1377	Quercusia quercus	48°09′57.91″N	21°33′18.63″E	Hungary		Koiwaya, 2007
1378	Quercusia quercus	38°16′21.68″N	8°05′09.38″W	Spain		Koiwaya, 2007
1379	Quercusia quercus	38°32′53.40″N	5°26′57.19″W	Spain		Koiwaya, 2007
1380	Quercusia quercus	38°07′02.18″N	4°43′26.84″W	Spain		Koiwaya, 2007
1381	Quercusia quercus	37°43′06.93″N	4°50′02.34″W	Spain		Koiwaya, 2007
1382	Quercusia quercus	38°37′00.73″N	3°09′50.63″W	Spain		Koiwaya, 2007
1383	Quercusia quercus	41°26′33.81″N	0°42′11.25″W	Spain		Koiwaya, 2007
1384	Quercusia quercus	40°18′46.96″N	1°56′00.94″W	Spain		Koiwaya, 2007
1385	Quercusia quercus	42°48′41.48″N	7°44′03.75″W	Spain		Koiwaya, 2007
1386	Quercusia quercus	42°33′11.09″N	4°02′34.69″W	Spain		Koiwaya, 2007
1387	Quercusia quercus	41°38′24.28″N	0°47′27.66″W	Spain		Koiwaya, 2007
1388	Quercusia quercus	40°58′47.63″N	1°03′16.88″W	Spain		Koiwaya, 2007
1389	Quercusia quercus	40°34′50.10″N	1°19′06.09″W	Spain		Koiwaya, 2007
1390	Quercusia quercus	51°17′21.86″N	24°57′39.38″E	Ukraine		Koiwaya, 2007
1391	Quercusia quercus	49°38′21.04″N	24°52′22.97″E	Ukraine		Koiwaya, 2007
1392	Quercusia quercus	49°57′04.39″N	27°12′07.73″E	Ukraine		Koiwaya, 2007
1393	Quercusia quercus	50°20′43.66″N	29°45′03.52″E	Ukraine		Koiwaya, 2007
1394	Quercusia quercus	51°22′18.41″N	32°25′53.91″E	Ukraine		Koiwaya, 2007
1395	Quercusia quercus	48°44′56.20″N	34°53′33.28″E	Ukraine		Koiwaya, 2007
1396	Quercusia quercus	49°21′13.52″N	37°37′01.88″E	Ukraine		Koiwaya, 2007
1397	Quercusia quercus	44°54′09.28″N	34°06′05.63″E	Ukraine		Koiwaya, 2007
1398	Quercusia quercus	40°48′49.71″N	44°28′21.56″E	Armenia		Koiwaya, 2007
1399	Quercusia quercus	39°05′45.47″N	59°32′45.23″E	Turkmenistan		Koiwaya, 2007
1400	Quercusia quercus	40°52′49.06″N	41°52′47.58″E	Turkey		Koiwaya, 2007
1401	Quercusia quercus	40°10′43.94″N	42°21′47.81″E	Turkey		Koiwaya, 2007
1402	Quercusia quercus	38°08′04.40″N	43°46′10.31″E	Turkey		Koiwaya, 2007
1403	Quercusia quercus	37°51′27.03″N	42°27′04.22″E	Turkey		Koiwaya, 2007
1404	Quercusia quercus	38°03′55.41″N	41°31′41.95″E	Turkey		Koiwaya, 2007
1405	Quercusia quercus	39°38′22.34″N	41°13′14.53″E	Turkey		Koiwaya, 2007
1406	Quercusia quercus	39°24′08.08″N	40°49′30.70″E	Turkey		Koiwaya, 2007
1407	Quercusia quercus	39°03′42.66″N	39°51′30.23″E	Turkey		Koiwaya, 2007
1408	Quercusia quercus	37°38′56.52″N	38°32′24.14″E	Turkey		Koiwaya, 2007
1409	Quercusia quercus	40°56′48.17″N	35°48′55.55″E	Turkey		Koiwaya, 2007
1410	Quercusia quercus	39°46′29.17″N	35°43′39.14″E	Turkey		Koiwaya, 2007
1411	Quercusia quercus	39°01′39.79″N	36°52′12.42″E	Turkey		Koiwaya, 2007
1412	Quercusia quercus	38°34′57.09″N	35°41′00.94″E	Turkey		Koiwaya, 2007
1413	Quercusia quercus	37°57′41.48″N	36°15′17.58″E	Turkey		Koiwaya, 2007
1414	Quercusia quercus	41°06′44.89″N	33°18′37.97″E	Turkey		Koiwaya, 2007
1415	Quercusia quercus	39°30′14.55″N	33°47′38.20″E	Turkey		Koiwaya, 2007
1416	Quercusia quercus	37°51′27.03″N	34°29′49.45″E	Turkey		Koiwaya, 2007
1417	Quercusia quercus	37°34′45.89″N	33°13′21.56″E	Turkey		Koiwaya, 2007
1418	Quercusia quercus	40°24′48.59″N	31°33′09.84″E	Turkey		Koiwaya, 2007
1419	Quercusia quercus	40°20′47.56″N	31°09′26.02″E	Turkey		Koiwaya, 2007
1420	Quercusia quercus	39°15′58.62″N	27°59′35.39″E	Turkey		Koiwaya, 2007
1421	Quercusia quercus	38°28′45.82″N	28°04′51.80″E	Turkey		Koiwaya, 2007
1422	Quercusia quercus	37°30′35.01″N	29°16′03.28″E	Turkey		Koiwaya, 2007
1423	Quercusia quercus	37°24′18.27″N	30°29′52.97″E	Turkey		Koiwaya, 2007
1424	Quercusia quercus	37°28′29.49″N	31°56′53.67″E	Turkey		Koiwaya, 2007
1425	Quercusia quercus	40°18′46.96″N	30°03′30.94″E	Turkey		Koiwaya, 2007
1426	Quercusia quercus	36°29′31.10″N	36°10′01.17″E	Turkey		Koiwaya, 2007
1427	Quercusia quercus	33°34′40.85″N	3°41′29.06″W	Tunisia		Koiwaya, 2007
1428	Quercusia quercus	35°10′25.71″N	1°34′55.31″E	Tunisia		Koiwaya, 2007
1429	Quercusia quercus	35°27′38.41″N	5°37′30.00″E	Tunisia		Koiwaya, 2007
1430	Quercusia quercus	36°10′24.08″N	9°08′26.25″E	Tunisia		Koiwaya, 2007
1431	Quercusia quercus	46°02′33.85″N	14°09′01.41″E	Slovenia		Koiwaya, 2007
1432	Quercusia quercus	46°18′59.70″N	15°04′23.67″E	Slovenia		Koiwaya, 2007
1433	Quercusia quercus	44°57′53.27″N	20°02′20.63″E	Serbia		Koiwaya, 2007
1434	Quercusia quercus	47°02′24.66″N	6°56′36.09″E	Switzerland		Koiwaya, 2007
1435	Quercusia quercus	46°53′24.83″N	7°09′47.11″E	Switzerland		Koiwaya, 2007
1436	Quercusia quercus	47°06′00.16″N	8°39′26.02″E	Switzerland		Koiwaya, 2007
1437	Quercusia quercus	47°25′41.11″N	8°49′58.83″E	Switzerland		Koiwaya, 2007
1438	Quercusia quercus	57°08′10.46″N	14°30′07.03″E	Sweden		Koiwaya, 2007
1439	Quercusia quercus	56°17′31.76″N	13°37′22.97″E	Sweden		Koiwaya, 2007
1440	Quercusia quercus	56°46′36.51″N	15°25′29.30″E	Sweden		Koiwaya, 2007
1441	Quercusia quercus	57°53′29.39″N	12°26′11.48″E	Sweden		Koiwaya, 2007
1442	Quercusia quercus	59°05′08.66″N	15°30′45.70″E	Sweden		Koiwaya, 2007
1443	Quercusia quercus	59°41′23.73″N	12°31′27.89″E	Sweden		Koiwaya, 2007
1444	Quercusia quercus	60°26′07.95″N	15°54′29.53″E	Sweden		Koiwaya, 2007
1445	Quercusia quercus	57°30′56.96″N	18°16′52.50″E	Sweden		Koiwaya, 2007
1446	Quercusia quercus	38°20′29.96″N	8°20′58.59″W	Portugal		Koiwaya, 2007
1447	Quercusia quercus	41°22′36.51″N	8°15′42.19″W	Portugal		Koiwaya, 2007
1448	Quercusia quercus	59°17′17.99″N	6°14′24.84″E	Norway		Koiwaya, 2007
1449	Quercusia quercus	60°14′23.32″N	8°26′15.00″E	Norway		Koiwaya, 2007
1450	Quercusia quercus	61°31′21.70″N	10°32′48.75″E	Norway		Koiwaya, 2007
1451	Quercusia quercus	47°23′54.06″N	28°23′19.22″E	Moldova		Koiwaya, 2007
1452	Quercusia quercus	46°13′31.63″N	28°20′41.02″E	Moldova		Koiwaya, 2007
1453	Quercusia quercus	41°40′22.48″N	21°34′37.73″E	Macedonia		Koiwaya, 2007
1454	Quercusia quercus	45°16′29.59″N	26°37′51.09″E	Rumania		Koiwaya, 2007
1455	Quercusia quercus	44°41′03.40″N	24°41′50.16″E	Rumania		Koiwaya, 2007
1456	Quercusia quercus	46°20′48.94″N	22°11′32.58″E	Rumania		Koiwaya, 2007
1457	Quercusia quercus	47°34′35.49″N	24°28′39.14″E	Rumania		Koiwaya, 2007
1458	Quercusia quercus	47°43′28.36″N	26°29′56.48″E	Rumania		Koiwaya, 2007
1459	Quercusia quercus	44°57′53.27″N	27°35′51.56″E	Rumania		Koiwaya, 2007
1460	Quercusia quercus	49°46′52.55″N	5°58′35.63″E	Luxembourg		Koiwaya, 2007
1461	Quercusia quercus	55°33′12.58″N	23°12′11.25″E	Lithuania		Koiwaya, 2007
1462	Quercusia quercus	54°48′02.47″N	24°04′55.31″E	Lithuania		Koiwaya, 2007
1463	Quercusia quercus	57°02′26.63″N	21°55′43.36″E	Latvia		Koiwaya, 2007
1464	Quercusia quercus	56°46′36.51″N	23°57′00.70″E	Latvia		Koiwaya, 2007
1465	Quercusia quercus	56°14′36.06″N	26°29′56.48″E	Latvia		Koiwaya, 2007
1466	Quercusia quercus	57°43′39.43″N	24°57′39.38″E	Latvia		Koiwaya, 2007
1467	Quercusia quercus	44°33′32.99″N	15°17′34.69″E	Croatia		Koiwaya, 2007
1468	Quercusia quercus	44°03′21.64″N	15°46′34.92″E	Croatia		Koiwaya, 2007
1469	Quercusia quercus	50°30′48.34″N	13°47′55.78″E	Czech		Koiwaya, 2007
1470	Quercusia quercus	49°43′28.13″N	15°49′13.13″E	Czech		Koiwaya, 2007
1471	Quercusia quercus	49°50′16.74″N	14°14′17.81″E	Czech		Koiwaya, 2007
1472	Quercusia quercus	48°30′59.78″N	17°53′08.67″E	Czech		Koiwaya, 2007
1473	Quercusia quercus	49°46′52.55″N	15°09′40.08″E	Czech		Koiwaya, 2007
1474	Quercusia quercus	52°03′08.97″N	4°52′40.55″E	Netherlands		Koiwaya, 2007
1475	Quercusia quercus	53°08′48.37″N	5°58′35.63″E	Netherlands		Koiwaya, 2007
1476	Quercusia quercus	52°01′31.65″N	5°24′18.98″E	Netherlands		Koiwaya, 2007
1477	Quercusia quercus	42°01′58.71″N	42°37′37.03″E	Georgia		Koiwaya, 2007
1478	Quercusia quercus	41°54′08.20″N	44°38′54.38″E	Georgia		Koiwaya, 2007
1479	Quercusia quercus	61°06′02.84″N	23°43′49.69″E	Finland		Koiwaya, 2007
1480	Quercusia quercus	60°51′58.72″N	27°04′13.13″E	Finland		Koiwaya, 2007
1481	Quercusia quercus	44°31′40.23″N	0°26′22.03″W	France		Koiwaya, 2007
1482	Quercusia quercus	43°46′15.94″N	1°29′38.91″E	France		Koiwaya, 2007
1483	Quercusia quercus	44°24′08.61″N	4°55′18.75″E	France		Koiwaya, 2007
1484	Quercusia quercus	45°16′29.59″N	3°04′34.22″E	France		Koiwaya, 2007
1485	Quercusia quercus	45°09′03.79″N	0°05′16.41″W	France		Koiwaya, 2007
1486	Quercusia quercus	46°48′00.21″N	0°21′05.63″W	France		Koiwaya, 2007
1487	Quercusia quercus	48°13′28.82″N	3°30′56.25″W	France		Koiwaya, 2007
1488	Quercusia quercus	46°51′36.69″N	4°55′18.75″E	France		Koiwaya, 2007
1489	Quercusia quercus	47°41′41.91″N	1°50′44.53″E	France		Koiwaya, 2007
1490	Quercusia quercus	48°58′48.78″N	0°58′00.47″W	France		Koiwaya, 2007
1491	Quercusia quercus	47°55′51.84″N	5°11′07.97″E	France		Koiwaya, 2007
1492	Quercusia quercus	47°38′08.82″N	3°30′56.25″E	France		Koiwaya, 2007
1493	Quercusia quercus	40°02′39.98″N	8°57′53.44″E	France		Koiwaya, 2007
1494	Quercusia quercus	58°48′49.47″N	29°00′14.06″E	Russia		Koiwaya, 2007
1495	Quercusia quercus	57°25′16.66″N	30°40′25.78″E	Russia		Koiwaya, 2007
1496	Quercusia quercus	57°45′03.87″N	33°45′00.00″E	Russia		Koiwaya, 2007
1497	Quercusia quercus	55°31′43.07″N	34°00′49.22″E	Russia		Koiwaya, 2007
1498	Quercusia quercus	60°01′15.43″N	35°41′00.94″E	Russia		Koiwaya, 2007
1499	Quercusia quercus	55°25′44.45″N	34°16′38.44″E	Russia		Koiwaya, 2007
1500	Quercusia quercus	56°45′09.80″N	36°44′17.81″E	Russia		Koiwaya, 2007
1501	Quercusia quercus	58°46′05.52″N	39°01′24.38″E	Russia		Koiwaya, 2007
1502	Quercusia quercus	57°56′17.46″N	39°43′35.63″E	Russia		Koiwaya, 2007
1503	Quercusia quercus	55°13′44.48″N	41°07′58.13″E	Russia		Koiwaya, 2007
1504	Quercusia quercus	55°46′35.66″N	35°09′22.50″E	Russia		Koiwaya, 2007
1505	Quercusia quercus	59°07′51.11″N	50°26′57.19″E	Russia		Koiwaya, 2007
1506	Quercusia quercus	61°36′23.03″N	51°56′36.09″E	Russia		Koiwaya, 2007
1507	Quercusia quercus	62°03′45.84″N	48°36′12.66″E	Russia		Koiwaya, 2007
1508	Quercusia quercus	60°45′32.97″N	46°56′00.94″E	Russia		Koiwaya, 2007
1509	Quercusia quercus	60°01′15.43″N	49°02′34.69″E	Russia		Koiwaya, 2007
1510	Quercusia quercus	60°22′13.54″N	42°58′42.66″E	Russia		Koiwaya, 2007
1511	Quercusia quercus	60°03′53.43″N	41°55′25.78″E	Russia		Koiwaya, 2007
1512	Quercusia quercus	56°21′54.90″N	37°15′56.25″E	Russia		Koiwaya, 2007
1513	Quercusia quercus	54°49′33.63″N	37°26′29.06″E	Russia		Koiwaya, 2007
1514	Quercusia quercus	54°34′19.42″N	42°53′26.25″E	Russia		Koiwaya, 2007
1515	Quercusia quercus	54°06′39.39″N	47°43′28.59″E	Russia		Koiwaya, 2007
1516	Quercusia quercus	50°34′09.42″N	40°52′08.91″E	Russia		Koiwaya, 2007
1517	Quercusia quercus	49°57′04.39″N	43°14′31.88″E	Russia		Koiwaya, 2007
1518	Quercusia quercus	48°02′55.36″N	41°13′14.53″E	Russia		Koiwaya, 2007
1519	Quercusia quercus	47°27′28.11″N	45°15′49.22″E	Russia		Koiwaya, 2007
1520	Quercusia quercus	46°00′44.01″N	41°18′30.94″E	Russia		Koiwaya, 2007
1521	Quercusia quercus	45°23′54.42″N	37°58′07.50″E	Russia		Koiwaya, 2007
1522	Quercusia quercus	46°48′00.21″N	46°45′28.13″E	Russia		Koiwaya, 2007
1523	Quercusia quercus	45°34′59.84″N	42°00′42.19″E	Russia		Koiwaya, 2007
1524	Quercusia quercus	48°37′58.47″N	42°37′37.03″E	Russia		Koiwaya, 2007
1525	Quercusia quercus	44°20′22.43″N	42°00′42.19″E	Russia		Koiwaya, 2007
1526	Quercusia quercus	43°42′27.34″N	45°15′49.22″E	Russia		Koiwaya, 2007
1527	Quercusia quercus	60°10′27.50″N	41°58′03.98″E	Russia	Vologda Oblast	Sinev, 2008
1528	Quercusia quercus	53°14′14.20″N	34°24′52.82″E	Russia	Bryansk	Sinev, 2008
1529	Quercusia quercus	50°35′24.76″N	36°32′48.15″E	Russia	Belgorod	Sinev, 2008
1530	Quercusia quercus	51°35′08.17″N	46°05′00.70″E	Russia	Saratov	Sinev, 2008
1531	Quercusia quercus	48°41′40.51″N	44°26′42.69″E	Russia	Volgograd	Sinev, 2008
1532	Quercusia quercus	43°27′10.51″N	46°58′39.14″E	Russia	Dagestan	Sinev, 2008
1533	Quercusia quercus	52°52′08.87″N	53°28′53.20″E	Russia	Orenburg Oblast	Sinev, 2008
1534	Quercusia quercus	54°43′00.08″N	20°33′54.12″E	Russia	kaliningrad	Sinev, 2008
1535	Quercusia quercus	60°04′45.56″N	31°53′33.59″E	Russia	Leningrad Oblast	Sinev, 2008
1536	Quercusia quercus	48°04′41.08″N	8°15′42.19″E	Germany		Koiwaya, 2007
1537	Quercusia quercus	48°04′41.08″N	9°58′32.11″E	Germany		Koiwaya, 2007
1538	Quercusia quercus	48°57′04.92″N	12°18′16.88″E	Germany		Koiwaya, 2007
1539	Quercusia quercus	49°17′47.30″N	10°22′15.94″E	Germany		Koiwaya, 2007
1540	Quercusia quercus	49°26′22.41″N	11°12′21.80″E	Germany		Koiwaya, 2007
1541	Quercusia quercus	50°39′10.60″N	9°18′59.06″E	Germany		Koiwaya, 2007
1542	Quercusia quercus	51°00′49.52″N	7°20′19.92″E	Germany		Koiwaya, 2007
1543	Quercusia quercus	51°45′15.26″N	6°53′57.89″E	Germany		Koiwaya, 2007
1544	Quercusia quercus	51°48′31.01″N	13°16′17.34″E	Germany		Koiwaya, 2007
1545	Quercusia quercus	52°04′46.22″N	9°53′15.70″E	Germany		Koiwaya, 2007
1546	Quercusia quercus	53°16′42.07″N	9°53′15.70″E	Germany		Koiwaya, 2007
1547	Quercusia quercus	53°04′03.46″N	7°54′36.56″E	Germany		Koiwaya, 2007
1548	Quercusia quercus	53°43′21.78″N	12°52′33.52″E	Germany		Koiwaya, 2007
1549	Quercusia quercus	52°17′42.15″N	12°52′33.52″E	Germany		Koiwaya, 2007
1550	Quercusia quercus	54°09′44.76″N	9°47′59.30″E	Germany		Koiwaya, 2007
1551	Quercusia quercus	54°32′47.69″N	9°32′10.08″E	Germany		Koiwaya, 2007
1552	Quercusia quercus	55°19′44.92″N	8°52′37.03″E	Denmark		Koiwaya, 2007
1553	Quercusia quercus	56°01′22.61″N	9°55′53.91″E	Denmark		Koiwaya, 2007
1554	Quercusia quercus	57°19′35.48″N	9°50′37.50″E	Denmark		Koiwaya, 2007
1555	Quercusia quercus	55°28′43.87″N	11°25′32.81″E	Denmark		Koiwaya, 2007
1556	Quercusia quercus	54°46′31.25″N	11°36′05.63″E	Denmark		Koiwaya, 2007
1557	Quercusia quercus	53°07′13.46″N	15°49′13.13″E	Poland		Koiwaya, 2007
1558	Quercusia quercus	51°32′09.91″N	16°34′02.58″E	Poland		Koiwaya, 2007
1559	Quercusia quercus	53°54′15.62″N	18°40′36.33″E	Poland		Koiwaya, 2007
1560	Quercusia quercus	53°16′42.07″N	20°41′53.67″E	Poland		Koiwaya, 2007
1561	Quercusia quercus	50°57′30.34″N	20°47′10.08″E	Poland		Koiwaya, 2007
1562	Quercusia quercus	51°30′31.47″N	22°30′00.00″E	Poland		Koiwaya, 2007
1563	Quercusia quercus	50°50′51.26″N	3°57′18.28″E	Belgium		Koiwaya, 2007
1564	Quercusia quercus	50°35′49.87″N	5°05′51.56″E	Belgium		Koiwaya, 2007
1565	Quercusia quercus	51°00′49.52″N	4°15′45.70″E	Belgium		Koiwaya, 2007
1566	Quercusia quercus	50°15′40.51″N	5°19′02.58″E	Belgium		Koiwaya, 2007
1567	Quercusia quercus	43°00′16.73″N	24°20′44.53″E	Bulgaria		Koiwaya, 2007
1568	Quercusia quercus	43°27′10.51″N	26°40′29.30″E	Bulgaria		Koiwaya, 2007
1569	Quercusia quercus	42°11′45.49″N	24°44′28.36″E	Bulgaria		Koiwaya, 2007
1570	Quercusia quercus	53°16′42.07″N	25°08′12.19″E	Belarus		Koiwaya, 2007
1571	Quercusia quercus	52°27′21.63″N	25°18′45.00″E	Belarus		Koiwaya, 2007
1572	Quercusia quercus	55°22′44.80″N	28°28′35.63″E	Belarus		Koiwaya, 2007
1573	Quercusia quercus	54°12′49.90″N	28°49′41.25″E	Belarus		Koiwaya, 2007
1574	Quercusia quercus	53°49′35.75″N	30°21′58.36″E	Belarus		Koiwaya, 2007
1575	Quercusia quercus	60°15′41.82″N	19°54′26.02″E	Finland		Koiwaya, 2007
1576	Quercusia quercus	47°18′32.52″N	10°48′37.97″E	Austria		Koiwaya, 2007
1577	Quercusia quercus	47°22′06.94″N	11°33′27.42″E	Austria		Koiwaya, 2007
1578	Quercusia quercus	47°11′22.96″N	13°42′39.38″E	Austria		Koiwaya, 2007
1579	Quercusia quercus	48°02′55.36″N	13°32′06.56″E	Austria		Koiwaya, 2007
1580	Quercusia quercus	48°22′15.05″N	15°17′34.69″E	Austria		Koiwaya, 2007
1581	Quercusia quercus	58°25′29.03″N	22°27′21.80″E	Estonia		Koiwaya, 2007
1582	Quercusia quercus	58°29′37.30″N	22°43′11.02″E	Estonia		Koiwaya, 2007
1583	Quercusia quercus	58°57′40.82″N	24°08′52.62″E	Estonia		Koiwaya, 2007
1584	Quercusia quercus	58°19′57.24″N	25°58′18.05″E	Estonia		Koiwaya, 2007
1585	Quercusia quercus	59°18′38.76″N	26°31′15.59″E	Estonia		Koiwaya, 2007
1586	Quercusia quercus	59°11′54.38″N	27°26′37.85″E	Estonia		Koiwaya, 2007
1587	Quercusia quercus	52°25′45.20″N	9°03′09.84″W	Ireland		Koiwaya, 2007
1588	Quercusia quercus	53°51′09.10″N	9°08′26.25″W	Ireland		Koiwaya, 2007
1589	Quercusia quercus	41°10′43.15″N	48°30′56.25″E	Azerbaijan		Koiwaya, 2007
1590	Quercusia quercus	40°46′49.95″N	48°15′07.03″E	Azerbaijan		Koiwaya, 2007
1591	Quercusia quercus	41°08′44.05″N	20°02′20.63″E	Albania		Koiwaya, 2007
1592	Quercusia quercus	40°39′50.30″N	19°58′23.32″E	Albania		Koiwaya, 2007
1593	Ravenna nivea	30°34′24.45″N	103°07′03.63″E	China	Chengdu,Sichuan	Koiwaya, 2007
1594	Ravenna nivea	29°47′09.65″N	102°20′55.08″E	China	Moxi, Sichuan	Koiwaya, 2007
1595	Ravenna nivea	32°34′54.77″N	105°11′48.08″E	China	Qingchuan,Sichuan	Koiwaya, 2007
1596	Ravenna nivea	32°20′49.49″N	106°47′50.86″E	China	Nanjiang,Sichuan	Koiwaya, 2007
1597	Ravenna nivea	32°53′19.73″N	105°42′37.62″E	China	Shaanxi	SCAU
1598	Ravenna nivea	27°52′40.54″N	108°41′15.88″E	China	Mt.Fanjing, Guizhou	Koiwaya, 2007
1599	Ravenna nivea	23°55′08.22″N	120°41′16.36″E	China	Puli, Taiwan	Koiwaya, 2007
1600	Ravenna nivea	27°41′00.70″N	117°38′29.77″E	China	Mt.Wuyi,Fujian	Koiwaya, 2007
1601	Ravenna nivea	30°14′24.31″N	119°18′49.57″E	China	Tianmushan, Zhejiang	Koiwaya, 2007
1602	Ravenna nivea	24°42′20.40″N	112°59′29.90″E	China	Mt.Nanling, Guangdong	Koiwaya, 2007
1603	Ravenna nivea	12°10′26.01″N	109°07′21.73″E	Vietnam	Bi Doup-Nui Ba, Lam Dong, central V	Katayama & Saito, 2011
1604	Ravenna nivea	12°14′46.62″N	109°03′13.37″E	Vietnam	Hon Ba Nature Reserve, Khanh Hoa	Katayama & Saito, 2011
1605	Ravenna nivea	12°11′01.77″N	109°02′31.59″E	Vietnam	Hon Ba, Khanh Hoa	Yokochi et al., 2015a, b
1606	Ravenna nivea	24°55′08.60″N	113°05′21.76″E	China	Mt.Nanling, Guangdong	Harada et al., 2012
1607	Saigusaozephyrus atabyrius	29°20′37.95″N	101°28′50.57″E	China	Sichuan	Koiwaya, 2007
1608	Saigusaozephyrus atabyrius	30°00′09.06″N	102°30′48.34″E	China	Sichuan	Koiwaya, 2007
1609	Saigusaozephyrus atabyrius	30°26′55.23″N	102°26′11.48″E	China	Sichuan	Koiwaya, 2007
1610	Saigusaozephyrus atabyrius	34°33′07.81″N	105°43′40.55″E	China	Tianshui, Gansu	Koiwaya, 2007
1611	Saigusaozephyrus atabyrius	34°09′05.64″N	108°13′50.92″E	China	Zhouzhi, Shaanxi	Koiwaya, 2007
1612	Saigusaozephyrus atabyrius	34°10′04.90″N	108°54′54.49″E	China	Changan, Shaanxi	Koiwaya, 2007
1613	Saigusaozephyrus atabyrius	33°18′51.59″N	104°41′43.21″E	China	Tianchi, Wenxian, Gansu	Koiwaya, 2013a
1614	Shaanxiana australis	24°46′56.06″N	113°16′56.61″E	China	Ruyuan, Guangdong	Hsu, 2015
1615	Shaanxiana takashimai	30°48′28.48″N	102°39′22.50″E	China	Sichuan	Koiwaya, 2007
1616	Shaanxiana takashimai	33°09′39.10″N	108°48′52.63″E	China	Mt. Qinling, Shaanxi	Koiwaya, 2007
1617	Shaanxiana takashimai	34°06′36.98″N	108°36′18.49″E	China	Huxian, Shaanxi	Koiwaya, 2007
1618	Shaanxiana takashimai	34°09′09.57″N	108°15′20.39″E	China	Zhouzhi, Shaanxi	Koiwaya, 2007
1619	Shaanxiana takashimai	33°54′36.98″N	106°31′30.49″E	China	Fengxian, Shaanxi	Koiwaya, 2007
1620	Shirozua jonasi	48°39′42.99″N	135°35′35.74″E	Russia		Koiwaya, 2007
1621	Shirozua jonasi	43°50′04.30″N	132°20′28.71″E	Russia	Ussuri	Koiwaya, 2007
1622	Shirozua jonasi	54°37′22.72″N	126°12′39.38″E	Russia	Amur Oblast	Sinev, 2008
1623	Shirozua jonasi	49°33′13.41″N	136°34′55.31″E	Russia	Khabarovsk Krai	Sinev, 2008
1624	Shirozua jonasi	44°57′53.27″N	134°28′21.56″E	Russia	Primosky krai	Sinev, 2008
1625	Shirozua jonasi	36°50′40.06″N	127°48′53.79″E	South Korea		Koiwaya, 2007
1626	Shirozua jonasi	36°06′08.56″N	127°54′10.20″E	South Korea		Koiwaya, 2007
1627	Shirozua jonasi	39°31′15.57″N	126°36′23.20″E	North Korea		Koiwaya, 2007
1628	Shirozua jonasi	38°53′27.72″N	126°50′53.32″E	North Korea		Koiwaya, 2007
1629	Shirozua jonasi	36°26′20.26″N	138°04′34.22″E	Japan		Koiwaya, 2007
1630	Shirozua jonasi	37°05′24.86″N	138°59′56.48″E	Japan		Koiwaya, 2007
1631	Shirozua jonasi	38°01′50.83″N	139°47′24.14″E	Japan		Koiwaya, 2007
1632	Shirozua jonasi	39°08′49.57″N	140°22′59.88″E	Japan		Koiwaya, 2007
1633	Shirozua jonasi	40°30′49.68″N	140°46′43.71″E	Japan		Koiwaya, 2007
1634	Shirozua jonasi	43°16′37.94″N	142°11′06.21″E	Japan		Koiwaya, 2007
1635	Shirozua jonasi	44°06′12.12″N	143°05′09.38″E	Japan		Koiwaya, 2007
1636	Shirozua jonasi	33°55′30.47″N	106°10′18.75″E	China	Shaanxi	Koiwaya, 2007
1637	Shirozua jonasi	34°08′37.09″N	106°44′35.39″E	China	Shaanxi	Koiwaya, 2007
1638	Shirozua jonasi	33°37′58.50″N	108°26′06.21″E	China	Shaanxi	Koiwaya, 2007
1639	Shirozua jonasi	40°16′46.29″N	114°52′22.97″E	China	Hebei	Koiwaya, 2007
1640	Shirozua jonasi	40°01′39.41″N	116°20′42.77″E	China	Beijing	Koiwaya, 2007
1641	Shirozua jonasi	40°45′50.04″N	119°37′08.91″E	China	Liaoning	Koiwaya, 2007
1642	Shirozua jonasi	39°41′25.01″N	121°48′59.06″E	China	Liaoning	Koiwaya, 2007
1643	Shirozua jonasi	41°59′31.78″N	122°12′03.34″E	China	Liaoning	Koiwaya, 2007
1644	Shirozua jonasi	40°52′19.16″N	123°45′39.55″E	China	Liaoning	Koiwaya, 2007
1645	Shirozua jonasi	41°17′09.82″N	124°23′13.95″E	China	Liaoning	Koiwaya, 2007
1646	Shirozua jonasi	43°15′11.54″N	127°25′09.96″E	China	Jilin	Koiwaya, 2007
1647	Shirozua jonasi	45°27′08.73″N	127°27′08.61″E	China	Heilongjiang	Koiwaya, 2007
1648	Shirozua jonasi	33°18′51.30″N	102°52′04.92″E	China	North part, Sichuan	Koiwaya, 2007
1649	Shirozua jonasi	34°15′02.80″N	106°56′40.59″E	China	Caijiayuan,Qingling,Shaanxi	Koiwaya, 2013a
1650	Shirozua melpomene	26°42′58.23″N	99°17′39.96″E	China	Yunnan	Koiwaya, 2007
1651	Shirozua melpomene	29°51′50.11″N	102°15′21.62″E	China	Luding,Sichuan	Koiwaya, 2007
1652	Shirozua melpomene	30°14′58.48″N	110°19′28.95″E	China	Hubei	Koiwaya, 2007
1653	Shirozua melpomene	34°25′05.66″N	107°02′13.37″E	China	Shaanxi	SCAU
1654	Shirozuozephyrus alienus	12°05′60.00″N	108°23′24.00″E	Vietnam	Lam Dong, Nui Ba National Park	Koiwaya & Monastyrskii, 2014
1655	Shirozuozephyrus bhutanensis	27°26′59.25″N	85°11′16.76″E	Nepal		Koiwaya, 2007
1656	Shirozuozephyrus bhutanensis	27°31′21.41″N	88°17′33.98″E	India	Sikkim	Koiwaya, 2007
1657	Shirozuozephyrus bhutanensis	27°24′38.83″N	90°15′49.22″E	Bhutan		Koiwaya, 2007
1658	Shirozuozephyrus birupa	27°39′50.65″N	85°06′00.35″E	Nepal		Koiwaya, 2007
1659	Shirozuozephyrus birupa	31°07′20.50″N	77°40′24.02″E	India	Simla	Koiwaya, 2007
1660	Shirozuozephyrus birupa	31°58′12.64″N	77°38′43.83″E	India	Simla	Koiwaya, 2007
1661	Shirozuozephyrus fibonacci	27°16′27.80″N	99°15′44.55″E	China	Weixi, Yunnan	Zhuang, 2015
1662	Shirozuozephyrus hayashii	27°24′55.46″N	97°44′35.21″E	Myanmar	Kachin	Koiwaya, 2007
1663	Shirozuozephyrus hayashii	27°22′26.98″N	97°35′36.80″E	Myanmar	Kachin	Koiwaya, 2007
1664	Shirozuozephyrus jakamensis	21°42′17.43″N	99°29′05.64″E	Myanmar	Shan	Koiwaya, 2007
1665	Shirozuozephyrus jakamensis	23°34′08.48″N	93°46′56.51″E	Myanmar	Chin	Asano，2014
1666	Shirozuozephyrus jakamensis	21°42′17.43″N	99°29′05.64″E	Myanmar	Shan	Koiwaya, 2007
1667	Shirozuozephyrus jakamensis	25°35′43.97″N	94°39′43.56″E	India	Nagaland	Koiwaya, 2007
1668	Shirozuozephyrus jakamensis	24°47′12.07″N	93°51′05.36″E	India	Manipur	Koiwaya, 2007
1669	Shirozuozephyrus khasia	22°01′52.11″N	93°21′31.00″E	Myanmar	Chin	Koiwaya, 2007
1670	Shirozuozephyrus khasia	26°22′13.51″N	92°42′44.72″E	India	Assam	Koiwaya, 2007
1671	Shirozuozephyrus khasia	26°22′13.51″N	92°42′44.72″E	India	Assam	Koiwaya, 2007
1672	Shirozuozephyrus khasia	23°08′55.20″N	94°03′43.59″E	Myanmar	Kalaymyo, Chin	Shizuya & Harada, 2010
1673	Shirozuozephyrus kirbariensis	22°11′14.66″N	102°57′49.92″E	Vietnam		Koiwaya, 2007
1674	Shirozuozephyrus kirbariensis	18°38′46.48″N	98°11′44.88″E	Thailand		Koiwaya, 2007
1675	Shirozuozephyrus kirbariensis	28°17′06.12″N	84°38′19.22″E	Nepal		Koiwaya, 2007
1676	Shirozuozephyrus kirbariensis	27°38′40.58″N	85°04′41.25″E	Nepal		Koiwaya, 2007
1677	Shirozuozephyrus kirbariensis	26°11′45.01″N	98°20′31.76″E	Myanmar	Panwa,Kachin	Koiwaya, 2007
1678	Shirozuozephyrus kirbariensis	26°45′50.65″N	98°14′23.58″E	Myanmar	Kangfang	Koiwaya, 2007
1679	Shirozuozephyrus kirbariensis	25°20′38.49″N	93°42′48.16″E	India		Koiwaya, 2007
1680	Shirozuozephyrus kirbariensis	24°30′25.72″N	93°44′07.27″E	India		Koiwaya, 2007
1681	Shirozuozephyrus kirbariensis	27°16′27.80″N	99°15′44.55″E	China	Weixi, Yunnan	Zhuang, 2015
1682	Shirozuozephyrus leigongshanensis	30°15′16.67″N	119°18′01.93″E	China	Tianmushan, Zhejiang	Koiwaya, 2007
1683	Shirozuozephyrus leigongshanensis	27°55′45.70″N	108°09′09.53″E	China	Mt.Leigong, Sichuan	Koiwaya, 2007
1684	Shirozuozephyrus leigongshanensis	28°59′54.71″N	107°00′24.61″E	China	Jinfoshan,Sichuan	Koiwaya, 2007
1685	Shirozuozephyrus masatoshii	22°14′54.34″N	102°57′49.92″E	Vietnam	Fan si pan	Koiwaya, 2007
1686	Shirozuozephyrus nansarae	27°54′46.86″N	98°13′03.98″E	Myanmar	Karadap, Kachin	Koiwaya, 2007
1687	Shirozuozephyrus nansarae	27°14′37.34″N	97°48′09.14″E	Myanmar	Kemiban,Kachin	Koiwaya, 2007
1688	Shirozuozephyrus nosei	27°19′57.85″N	97°53′01.29″E	Myanmar	Mapanput	Koiwaya, 2007
1689	Shirozuozephyrus nosei	26°11′45.01″N	98°20′31.76″E	Myanmar	Panwa, Kachin	Koiwaya, 2007
1690	Shirozuozephyrus nyishwini	27°54′46.86″N	98°13′03.98″E	Myanmar	Karadap, Kachin	Koiwaya, 2007
1691	Shirozuozephyrus nyishwini	27°14′37.34″N	97°48′09.14″E	Myanmar	Kemiban, Kachin	Koiwaya, 2007
1692	Shirozuozephyrus paona	19°23′38.64″N	98°23′36.80″E	Thailand		Koiwaya, 2007
1693	Shirozuozephyrus paona	24°47′12.07″N	93°51′05.36″E	India	Manipur	Koiwaya, 2007
1694	Shirozuozephyrus paona	23°27′05.94″N	103°16′17.34″E	China	South part, Yunnan	Koiwaya, 2007
1695	Shirozuozephyrus triloka	30°06′10.85″N	78°53′43.26″E	India	Kumaon	Koiwaya, 2007
1696	Shirozuozephyrus triloka	27°49′21.28″N	85°00′05.18″E	Nepal		Saito, 2011
1697	Shizuyaozephyrus kyokoae	22°01′52.11″N	93°21′31.00″E	Myanmar	Chin	Koiwaya, 2007
1698	Shizuyaozephyrus ziha	33°12′46.08″N	76°19′18.40″E	India	Kulu	Koiwaya, 2007
1699	Shizuyaozephyrus ziha	31°15′35.17″N	77°16′40.20″E	India	Simla	Koiwaya, 2007
1700	Shizuyaozephyrus ziha	30°06′10.85″N	78°53′43.26″E	India	Kumaon	Koiwaya, 2007
1701	Sibataniozephyrus fujisanus	33°02′43.83″N	131°07′58.13″E	Japan		Koiwaya, 2007
1702	Sibataniozephyrus fujisanus	34°44′29.80″N	132°41′34.34″E	Japan		Koiwaya, 2007
1703	Sibataniozephyrus fujisanus	33°51′07.81″N	133°26′23.79″E	Japan		Koiwaya, 2007
1704	Sibataniozephyrus fujisanus	35°14′44.23″N	134°16′29.65″E	Japan		Koiwaya, 2007
1705	Sibataniozephyrus fujisanus	34°39′04.63″N	136°07′14.18″E	Japan		Koiwaya, 2007
1706	Sibataniozephyrus fujisanus	36°27′23.89″N	136°58′39.14″E	Japan		Koiwaya, 2007
1707	Sibataniozephyrus fujisanus	36°00′48.82″N	138°59′56.48″E	Japan		Koiwaya, 2007
1708	Sibataniozephyrus fujisanus	37°25′21.09″N	138°55′59.18″E	Japan		Koiwaya, 2007
1709	Sibataniozephyrus fujisanus	39°03′42.66″N	140°24′18.98″E	Japan		Koiwaya, 2007
1710	Sibataniozephyrus fujisanus	39°50′32.23″N	140°33′32.70″E	Japan		Koiwaya, 2007
1711	Sibataniozephyrus fujisanus	40°38′50.29″N	140°30′54.49″E	Japan		Koiwaya, 2007
1712	Sibataniozephyrus fujisanus	43°00′16.73″N	140°58′35.63″E	Japan		Koiwaya, 2007
1713	Sibataniozephyrus kuafui	25°01′16.43″N	121°25′56.28″E	China	Beichatianshan, Taiwan	Koiwaya, 2007
1714	Sibataniozephyrus lijinae	27°46′50.78″N	108°48′30.94″E	China	Mt.Fanjing, Guizhou	Koiwaya, 2007
1715	Sibataniozephyrus lijinae	30°10′22.35″N	102°40′49.69″E	China	Tianquan,Sichuan	Koiwaya, 2007
1716	Sibataniozephyrus lijinae	33°09′39.10″N	108°48′52.63″E	China	Mt. Qinling, Shaanxi	Koiwaya, 2007
1717	Sibataniozephyrus lijinae	33°09′39.10″N	108°48′52.63″E	China	Mt. Qinling, Shaanxi	Koiwaya, 2007
1718	Sibataniozephyrus lijinae	24°51′28.01″N	113°03′02.48″E	China	Mt.Nanling, Guangdong	Koiwaya, 2007
1719	Sibataniozephyrus lijinae	24°55′08.60″N	113°05′21.76″E	China	Mt.Nanling, Guangdong	Harada et al., 2012
1720	Teratozephyrus arisanus	27°01′11.94″N	97°42′44.65″E	Myanmar		Koiwaya, 2007
1721	Teratozephyrus arisanus	27°17′37.28″N	99°26′53.67″E	China	Yunnan	Koiwaya, 2007
1722	Teratozephyrus arisanus	26°08′08.57″N	100°48′37.97″E	China	Yunnan	Koiwaya, 2007
1723	Teratozephyrus arisanus	30°50′36.02″N	103°53′52.62″E	China	Qingchengshan,Sichuan	Koiwaya, 2007
1724	Teratozephyrus arisanus	31°13′19.91″N	103°11′00.94″E	China	Chengdu,Sichuan	Koiwaya, 2007
1725	Teratozephyrus arisanus	24°11′12.65″N	121°13′23.32″E	China	Taiwan	Koiwaya, 2007
1726	Teratozephyrus arisanus	30°17′49.26″N	119°25′56.54″E	China	Tianmushan, Zhejiang	Koiwaya, 2007
1727	Teratozephyrus chibahideyukii	29°33′15.64″N	103°02′26.78″E	China	Sichuan	Koiwaya, 2007
1728	Teratozephyrus chibahideyukii	30°31′27.89″N	102°47′56.66″E	China	Sichuan	Koiwaya, 2007
1729	Teratozephyrus hecale	29°32′06.83″N	103°02′26.78″E	China	Sichuan	Koiwaya, 2007
1730	Teratozephyrus hecale	29°41′51.35″N	102°56′30.82″E	China	Sichuan	Koiwaya, 2007
1731	Teratozephyrus hecale	30°03′00.28″N	102°11′01.82″E	China	Sichuan	Koiwaya, 2007
1732	Teratozephyrus hecale	30°27′29.32″N	102°40′02.05″E	China	Baoxing,Sichuan	Koiwaya, 2007
1733	Teratozephyrus hecale	27°16′27.80″N	99°15′44.55″E	China	Weixi, Yunnan	Zhuang, 2015
1734	Teratozephyrus hecale	27°16′25.06″N	99°15′35.59″E	China	Yunnan	Koiwaya, 2007
1735	Teratozephyrus hecale	33°54′36.98″N	106°31′30.49″E	China	Fengxian, Shaanxi	Koiwaya, 2007
1736	Teratozephyrus hecale	27°17′07.40″N	99°03′53.52″E	China	Weixi, Yunnan	Koiwaya, 2013b
1737	Teratozephyrus hinomaru	29°14′53.03″N	107°08′19.22″E	China	Jinfoshan,Sichuan	Koiwaya, 2007
1738	Teratozephyrus kimurai	22°19′47.11″N	103°30′47.46″E	Vietnam	Sapa	Koiwaya, 2007
1739	Teratozephyrus kimurai	26°11′45.01″N	98°20′31.76″E	Myanmar	Panwa,Kachin	Koiwaya, 2007
1740	Teratozephyrus nuwai	22°19′47.11″N	103°05′44.53″E	Vietnam		Koiwaya, 2007
1741	Teratozephyrus nuwai	24°11′12.65″N	121°13′23.32″E	China	Taiwan	Koiwaya, 2007
1742	Teratozephyrus nuwai	29°32′06.83″N	103°08′22.73″E	China	Sichuan	Koiwaya, 2007
1743	Teratozephyrus nuwai	30°24′04.70″N	102°40′02.05″E	China	Baoxing,Sichuan	Koiwaya, 2007
1744	Teratozephyrus nuwai	34°31′15.19″N	105°45′07.73″E	China	Tianshui, Gansu	Koiwaya, 2007
1745	Teratozephyrus nuwai	33°37′58.50″N	107°01′43.71″E	China	Shaanxi	Koiwaya, 2007
1746	Teratozephyrus nuwai	33°59′52.90″N	107°18′52.03″E	China	Shaanxi	Koiwaya, 2007
1747	Teratozephyrus nuwai	33°56′36.10″N	107°53′08.67″E	China	Shaanxi	Koiwaya, 2007
1748	Teratozephyrus nuwai	34°22′33.70″N	106°46′33.42″E	China	Shaanxi	Koiwaya, 2007
1749	Teratozephyrus tsukiyamahiroshii	26°53′03.50″N	100°13′51.54″E	China	Lijiang, Yunnan	Koiwaya, 2007
1750	Teratozephyrus yugaii	24°10′36.57″N	121°13′23.32″E	China	Taiwan	Koiwaya, 2007
1751	Thecla betulae	52°54′32.05″N	3°04′34.22″W	England		Koiwaya, 2007
1752	Thecla betulae	53°02′28.37″N	1°16′27.89″E	England		Koiwaya, 2007
1753	Thecla betulae	52°06′23.42″N	3°30′56.25″E	England		Koiwaya, 2007
1754	Thecla betulae	51°53′24.19″N	4°42′07.73″W	England		Koiwaya, 2007
1755	Thecla betulae	50°34′09.42″N	4°15′45.70″E	England		Koiwaya, 2007
1756	Thecla betulae	52°46′34.27″N	0°47′27.66″W	England		Koiwaya, 2007
1757	Thecla betulae	52°12′51.62″N	0°18′27.42″E	England		Koiwaya, 2007
1758	Thecla betulae	51°09′06.43″N	0°07′54.61″W	England		Koiwaya, 2007
1759	Thecla betulae	43°23′20.69″N	10°59′10.78″E	Italy		Koiwaya, 2007
1760	Thecla betulae	44°18′29.26″N	11°44′00.23″E	Italy		Koiwaya, 2007
1761	Thecla betulae	44°39′10.89″N	11°17′38.20″E	Italy		Koiwaya, 2007
1762	Thecla betulae	44°59′45.18″N	9°53′15.70″E	Italy		Koiwaya, 2007
1763	Thecla betulae	45°12′46.81″N	11°09′43.59″E	Italy		Koiwaya, 2007
1764	Thecla betulae	45°44′12.69″N	7°25′36.33″E	Italy		Koiwaya, 2007
1765	Thecla betulae	46°44′23.50″N	11°25′32.81″E	Italy		Koiwaya, 2007
1766	Thecla betulae	40°42′50.24″N	44°12′32.34″E	Armenia		Koiwaya, 2007
1767	Thecla betulae	47°00′36.81″N	17°34′41.25″E	Hungary		Koiwaya, 2007
1768	Thecla betulae	47°16′45.22″N	19°33′20.39″E	Hungary		Koiwaya, 2007
1769	Thecla betulae	47°55′51.84″N	21°18′48.52″E	Hungary		Koiwaya, 2007
1770	Thecla betulae	42°40′56.77″N	5°11′07.97″E	Spain		Koiwaya, 2007
1771	Thecla betulae	49°02′16.32″N	24°57′39.38″E	Ukraine		Koiwaya, 2007
1772	Thecla betulae	51°00′49.52″N	25°50′23.44″E	Ukraine		Koiwaya, 2007
1773	Thecla betulae	50°20′43.66″N	28°20′41.02″E	Ukraine		Koiwaya, 2007
1774	Thecla betulae	49°14′20.83″N	27°20′02.34″E	Ukraine		Koiwaya, 2007
1775	Thecla betulae	51°45′15.26″N	32°36′26.72″E	Ukraine		Koiwaya, 2007
1776	Thecla betulae	49°10′54.13″N	35°33′06.33″E	Ukraine		Koiwaya, 2007
1777	Thecla betulae	47°34′35.49″N	31°59′31.88″E	Ukraine		Koiwaya, 2007
1778	Thecla betulae	41°36′26.02″N	27°30′35.16″E	Turkey		Koiwaya, 2007
1779	Thecla betulae	41°10′43.15″N	33°29′10.78″E	Turkey		Koiwaya, 2007
1780	Thecla betulae	38°14′17.45″N	29°34′30.70″E	Turkey		Koiwaya, 2007
1781	Thecla betulae	46°04′23.63″N	14°32′45.23″E	Slovenia		Koiwaya, 2007
1782	Thecla betulae	49°02′16.32″N	19°09′36.56″E	Slovakia		Koiwaya, 2007
1783	Thecla betulae	45°23′54.42″N	19°57′04.22″E	Serbia		Koiwaya, 2007
1784	Thecla betulae	43°42′27.34″N	20°20′48.05″E	Serbia		Koiwaya, 2007
1785	Thecla betulae	46°51′36.69″N	6°59′14.30″E	Switzerland		Koiwaya, 2007
1786	Thecla betulae	46°57′00.94″N	9°03′09.84″E	Switzerland		Koiwaya, 2007
1787	Thecla betulae	47°07′47.82″N	7°59′52.97″E	Switzerland		Koiwaya, 2007
1788	Thecla betulae	56°13′08.12″N	13°18′55.55″E	Sweden		Koiwaya, 2007
1789	Thecla betulae	57°57′41.41″N	12°44′38.91″E	Sweden		Koiwaya, 2007
1790	Thecla betulae	59°24′01.31″N	16°07′40.55″E	Sweden		Koiwaya, 2007
1791	Thecla betulae	60°13′04.77″N	17°13′35.63″E	Sweden		Koiwaya, 2007
1792	Thecla betulae	60°53′15.72″N	13°16′17.34″E	Sweden		Koiwaya, 2007
1793	Thecla betulae	57°28′06.92″N	18°22′08.91″E	Sweden		Koiwaya, 2007
1794	Thecla betulae	58°47′27.52″N	7°07′08.91″E	Norway		Koiwaya, 2007
1795	Thecla betulae	60°07′50.03″N	9°16′20.86″E	Norway		Koiwaya, 2007
1796	Thecla betulae	61°16′12.84″N	11°57′11.25″E	Norway		Koiwaya, 2007
1797	Thecla betulae	47°29′15.05″N	28°25′57.42″E	Moldova		Koiwaya, 2007
1798	Thecla betulae	49°28′56.64″N	107°37′59.00″E	Mongolia		Koiwaya, 2007
1799	Thecla betulae	45°57′04.14″N	27°12′07.73″E	Rumania		Koiwaya, 2007
1800	Thecla betulae	46°33′31.90″N	25°24′01.41″E	Rumania		Koiwaya, 2007
1801	Thecla betulae	46°13′31.63″N	22°00′59.77″E	Rumania		Koiwaya, 2007
1802	Thecla betulae	46°06′13.35″N	21°16′10.31″E	Rumania		Koiwaya, 2007
1803	Thecla betulae	49°53′40.68″N	5°53′19.22″E	Luxembourg		Koiwaya, 2007
1804	Thecla betulae	55°45′06.66″N	22°53′43.83″E	Lithuania		Koiwaya, 2007
1805	Thecla betulae	55°22′44.80″N	24°44′28.36″E	Lithuania		Koiwaya, 2007
1806	Thecla betulae	56°55′15.59″N	22°06′16.17″E	Latvia		Koiwaya, 2007
1807	Thecla betulae	56°47′19.84″N	24°28′39.14″E	Latvia		Koiwaya, 2007
1808	Thecla betulae	56°36′28.39″N	26°37′51.09″E	Latvia		Koiwaya, 2007
1809	Thecla betulae	45°07′12.19″N	15°07′01.88″E	Croatia		Koiwaya, 2007
1810	Thecla betulae	45°42′22.25″N	16°20′51.56″E	Croatia		Koiwaya, 2007
1811	Thecla betulae	45°34′59.84″N	18°16′52.50″E	Croatia		Koiwaya, 2007
1812	Thecla betulae	50°10′36.83″N	13°18′55.55″E	Czech		Koiwaya, 2007
1813	Thecla betulae	49°36′38.56″N	14°22′12.42″E	Czech		Koiwaya, 2007
1814	Thecla betulae	49°41′45.82″N	17°10′57.42″E	Czech		Koiwaya, 2007
1815	Thecla betulae	52°09′37.64″N	4°42′07.73″E	Netherlands		Koiwaya, 2007
1816	Thecla betulae	53°05′38.49″N	6°11′46.64″E	Netherlands		Koiwaya, 2007
1817	Thecla betulae	51°33′48.28″N	5°42′46.41″E	Netherlands		Koiwaya, 2007
1818	Thecla betulae	47°26′34.62″N	82°28′27.71″E	Kazakhstan		Koiwaya, 2007
1819	Thecla betulae	44°56′57.30″N	79°28′30.35″E	Kazakhstan		Koiwaya, 2007
1820	Thecla betulae	41°48′14.68″N	45°26′22.03″E	Georgia		Koiwaya, 2007
1821	Thecla betulae	60°49′24.58″N	22°59′00.23″E	Finland		Koiwaya, 2007
1822	Thecla betulae	61°13′40.65″N	26°11′29.06″E	Finland		Koiwaya, 2007
1823	Thecla betulae	44°14′42.72″N	0°31′38.44″W	France		Koiwaya, 2007
1824	Thecla betulae	43°34′49.41″N	0°29′00.23″E	France		Koiwaya, 2007
1825	Thecla betulae	43°32′54.77″N	2°11′50.16″E	France		Koiwaya, 2007
1826	Thecla betulae	44°12′49.36″N	3°46′45.47″E	France		Koiwaya, 2007
1827	Thecla betulae	45°33′09.09″N	5°29′35.39″E	France		Koiwaya, 2007
1828	Thecla betulae	44°20′22.43″N	1°16′27.89″E	France		Koiwaya, 2007
1829	Thecla betulae	45°47′53.41″N	3°20′23.44″E	France		Koiwaya, 2007
1830	Thecla betulae	46°00′44.01″N	0°02′38.20″E	France		Koiwaya, 2007
1831	Thecla betulae	47°06′00.16″N	1°34′55.31″E	France		Koiwaya, 2007
1832	Thecla betulae	48°24′00.12″N	3°52′01.88″E	France		Koiwaya, 2007
1833	Thecla betulae	49°09′10.69″N	0°47′27.66″W	France		Koiwaya, 2007
1834	Thecla betulae	48°27′30.07″N	5°21′40.78″E	France		Koiwaya, 2007
1835	Thecla betulae	50°00′27.86″N	2°11′50.16″E	France		Koiwaya, 2007
1836	Thecla betulae	49°09′10.69″N	1°13′49.69″E	France		Koiwaya, 2007
1837	Thecla betulae	48°09′57.91″N	3°25′39.84″E	France		Koiwaya, 2007
1838	Thecla betulae	50°47′31.37″N	108°51′09.14″E	Russia		Koiwaya, 2007
1839	Thecla betulae	48°35′47.73″N	135°13′50.57″E	Russia		Koiwaya, 2007
1840	Thecla betulae	44°34′29.34″N	131°28′24.20″E	Russia		Koiwaya, 2007
1841	Thecla betulae	43°34′20.75″N	132°38′56.13″E	Russia		Koiwaya, 2007
1842	Thecla betulae	43°42′27.34″N	43°30′21.09″E	Russia		Koiwaya, 2007
1843	Thecla betulae	49°46′52.55″N	43°09′15.47″E	Russia		Koiwaya, 2007
1844	Thecla betulae	53°44′55.36″N	43°51′26.72″E	Russia		Koiwaya, 2007
1845	Thecla betulae	52°12′51.62″N	118°44′24.84″E	Russia		Koiwaya, 2007
1846	Thecla betulae	51°00′49.52″N	117°25′18.75″E	Russia		Koiwaya, 2007
1847	Thecla betulae	60°41′40.90″N	29°05′30.47″E	Russia		Koiwaya, 2007
1848	Thecla betulae	61°37′38.23″N	33°15′59.77″E	Russia		Koiwaya, 2007
1849	Thecla betulae	54°46′31.25″N	21°10′53.91″E	Russia		Koiwaya, 2007
1850	Thecla betulae	44°22′15.55″N	43°25′04.69″E	Russia		Koiwaya, 2007
1851	Thecla betulae	43°34′49.41″N	46°03′16.88″E	Russia		Koiwaya, 2007
1852	Thecla betulae	48°02′55.36″N	41°55′25.78″E	Russia		Koiwaya, 2007
1853	Thecla betulae	51°10′45.63″N	44°33′37.97″E	Russia		Koiwaya, 2007
1854	Thecla betulae	51°59′54.28″N	38°40′18.75″E	Russia		Koiwaya, 2007
1855	Thecla betulae	56°42′16.22″N	31°59′31.88″E	Russia		Koiwaya, 2007
1856	Thecla betulae	59°42′43.55″N	39°48′52.03″E	Russia		Koiwaya, 2007
1857	Thecla betulae	56°42′16.22″N	35°51′33.75″E	Russia		Koiwaya, 2007
1858	Thecla betulae	56°10′12.08″N	33°13′21.56″E	Russia		Koiwaya, 2007
1859	Thecla betulae	53°44′55.36″N	43°25′04.69″E	Russia		Koiwaya, 2007
1860	Thecla betulae	59°37′23.97″N	47°48′45.00″E	Russia		Koiwaya, 2007
1861	Thecla betulae	59°37′23.97″N	51°09′08.44″E	Russia		Koiwaya, 2007
1862	Thecla betulae	63°37′36.28″N	57°07′44.06″E	Russia		Koiwaya, 2007
1863	Thecla betulae	62°25′51.87″N	53°15′42.19″E	Russia		Koiwaya, 2007
1864	Thecla betulae	62°45′17.01″N	50°58′35.63″E	Russia		Koiwaya, 2007
1865	Thecla betulae	61°51′22.14″N	51°09′08.44″E	Russia		Koiwaya, 2007
1866	Thecla betulae	60°35′13.08″N	54°08′26.25″E	Russia		Koiwaya, 2007
1867	Thecla betulae	61°46′23.24″N	44°49′27.19″E	Russia		Koiwaya, 2007
1868	Thecla betulae	58°54′16.72″N	49°13′07.50″E	Russia		Koiwaya, 2007
1869	Thecla betulae	59°37′23.97″N	44°07′15.94″E	Russia		Koiwaya, 2007
1870	Thecla betulae	59°42′43.55″N	43°14′31.88″E	Russia		Koiwaya, 2007
1871	Thecla betulae	59°32′03.54″N	47°17′06.56″E	Russia		Koiwaya, 2007
1872	Thecla betulae	60°35′13.08″N	47°38′12.19″E	Russia		Koiwaya, 2007
1873	Thecla betulae	58°43′21.36″N	44°38′54.38″E	Russia		Koiwaya, 2007
1874	Thecla betulae	58°26′51.84″N	44°49′27.19″E	Russia		Koiwaya, 2007
1875	Thecla betulae	58°10′14.53″N	40°04′41.25″E	Russia		Koiwaya, 2007
1876	Thecla betulae	55°34′42.04″N	37°15′56.25″E	Russia		Koiwaya, 2007
1877	Thecla betulae	60°09′08.79″N	42°53′26.25″E	Russia		Koiwaya, 2007
1878	Thecla betulae	54°44′04.32″N	20°26′39.06″E	Russia	kaliningrad	Koiwaya, 2007
1879	Thecla betulae	64°16′57.93″N	32°41′43.13″E	Russia	Karelia	Koiwaya, 2007
1880	Thecla betulae	59°45′23.02″N	32°12′42.89″E	Russia	Leningrad Oblast	Koiwaya, 2007
1881	Thecla betulae	64°20′23.67″N	43°48′48.52″E	Russia	Arkhangelsk Oblast	Koiwaya, 2007
1882	Thecla betulae	59°52′40.48″N	41°52′47.58″E	Russia	Vologda Oblast	Koiwaya, 2007
1883	Thecla betulae	53°14′26.03″N	34°23′43.61″E	Russia	Bryansk	Koiwaya, 2007
1884	Thecla betulae	50°35′34.18″N	36°33′30.17″E	Russia	Belgorod	Koiwaya, 2007
1885	Thecla betulae	50°35′34.18″N	36°33′30.17″E	Russia	Saratov	Koiwaya, 2007
1886	Thecla betulae	48°35′34.65″N	44°33′37.97″E	Russia	Volgograd	Koiwaya, 2007
1887	Thecla betulae	43°40′32.95″N	46°58′39.14″E	Russia	Takistan	Koiwaya, 2007
1888	Thecla betulae	43°40′32.95″N	46°58′39.14″E	Russia	Bashkortostan	Koiwaya, 2007
1889	Thecla betulae	51°45′48.25″N	54°37′07.75″E	Russia	Orenburg Oblast	Koiwaya, 2007
1890	Thecla betulae	55°33′12.58″N	79°31′08.55″E	Russia	Novosibirsk Oblast	Koiwaya, 2007
1891	Thecla betulae	54°45′45.61″N	87°24′26.02″E	Russia	Kemerovo	Koiwaya, 2007
1892	Thecla betulae	52°48′09.94″N	83°46′54.26″E	China	Altai Krai	Koiwaya, 2007
1893	Thecla betulae	50°59′09.96″N	86°54′06.68″E	Russia	Altai	Koiwaya, 2007
1894	Thecla betulae	51°54′13.01″N	95°32′13.59″E	Russia	Tuva	Koiwaya, 2007
1895	Thecla betulae	56°07′55.71″N	103°56′55.05″E	Russia	Irkutsk Oblast	Koiwaya, 2007
1896	Thecla betulae	54°44′59.97″N	112°51′05.63″E	Russia	Buryatia	Koiwaya, 2007
1897	Thecla betulae	54°37′22.72″N	124°43′00.47″E	Russia	Amur Oblast	Koiwaya, 2007
1898	Thecla betulae	52°44′58.54″N	137°06′33.75″E	Russia	Khabarovsk Krai	Koiwaya, 2007
1899	Thecla betulae	44°48′32.84″N	133°56′43.13″E	Russia	Primosky krai	Koiwaya, 2007
1900	Thecla betulae	48°13′28.82″N	8°10′25.78″E	Germany		Koiwaya, 2007
1901	Thecla betulae	48°09′57.91″N	9°24′15.47″E	Germany		Koiwaya, 2007
1902	Thecla betulae	48°09′57.91″N	11°41′22.03″E	Germany		Koiwaya, 2007
1903	Thecla betulae	50°07′14.08″N	10°30′10.55″E	Germany		Koiwaya, 2007
1904	Thecla betulae	50°30′48.34″N	7°57′14.77″E	Germany		Koiwaya, 2007
1905	Thecla betulae	51°17′21.86″N	6°22′19.45″E	Germany		Koiwaya, 2007
1906	Thecla betulae	51°38′43.06″N	13°42′39.38″E	Germany		Koiwaya, 2007
1907	Thecla betulae	52°12′51.62″N	9°45′21.09″E	Germany		Koiwaya, 2007
1908	Thecla betulae	54°02′00.91″N	9°37′26.48″E	Germany		Koiwaya, 2007
1909	Thecla betulae	54°22′03.93″N	9°58′32.11″E	Germany		Koiwaya, 2007
1910	Thecla betulae	55°36′11.44″N	9°16′20.86″E	Denmark		Koiwaya, 2007
1911	Thecla betulae	55°27′14.19″N	10°11′43.13″E	Denmark		Koiwaya, 2007
1912	Thecla betulae	55°32′27.83″N	11°33′27.42″E	Denmark		Koiwaya, 2007
1913	Thecla betulae	44°48′32.84″N	17°03′02.81″E	Bosnia and Herzegovina		Koiwaya, 2007
1914	Thecla betulae	53°40′14.45″N	15°17′34.69″E	Poland		Koiwaya, 2007
1915	Thecla betulae	51°38′43.06″N	17°16′13.83″E	Poland		Koiwaya, 2007
1916	Thecla betulae	50°40′50.87″N	21°29′21.33″E	Poland		Koiwaya, 2007
1917	Thecla betulae	52°24′08.71″N	22°14′10.78″E	Poland		Koiwaya, 2007
1918	Thecla betulae	53°48′02.34″N	17°34′41.25″E	Poland		Koiwaya, 2007
1919	Thecla betulae	51°02′29.02″N	3°25′39.84″E	Belgium		Koiwaya, 2007
1920	Thecla betulae	50°47′31.37″N	4°31′34.92″E	Belgium		Koiwaya, 2007
1921	Thecla betulae	50°17′21.62″N	5°19′02.58″E	Belgium		Koiwaya, 2007
1922	Thecla betulae	43°00′16.73″N	23°54′22.50″E	Bulgaria		Koiwaya, 2007
1923	Thecla betulae	53°04′03.46″N	25°13′28.59″E	Belarus		Koiwaya, 2007
1924	Thecla betulae	52°28′58.01″N	26°08′50.86″E	Belarus		Koiwaya, 2007
1925	Thecla betulae	55°16′44.82″N	27°41′07.97″E	Belarus		Koiwaya, 2007
1926	Thecla betulae	53°27′42.81″N	30°11′25.55″E	Belarus		Koiwaya, 2007
1927	Thecla betulae	52°22′32.16″N	29°58′14.53″E	Belarus		Koiwaya, 2007
1928	Thecla betulae	60°09′08.79″N	19°51′47.81″E	Finland		Koiwaya, 2007
1929	Thecla betulae	47°16′45.22″N	10°59′10.78″E	Austria		Koiwaya, 2007
1930	Thecla betulae	47°27′28.11″N	12°23′33.28″E	Austria		Koiwaya, 2007
1931	Thecla betulae	48°13′28.82″N	14°14′17.81″E	Austria		Koiwaya, 2007
1932	Thecla betulae	48°29′14.95″N	15°30′45.70″E	Austria		Koiwaya, 2007
1933	Thecla betulae	46°53′24.83″N	13°32′06.56″E	Austria		Koiwaya, 2007
1934	Thecla betulae	47°34′35.49″N	15°28′07.50″E	Austria		Koiwaya, 2007
1935	Thecla betulae	59°07′51.11″N	24°12′49.92″E	Estonia		Koiwaya, 2007
1936	Thecla betulae	58°26′51.84″N	22°31′19.10″E	Estonia		Koiwaya, 2007
1937	Thecla betulae	58°52′54.99″N	22°37′54.61″E	Estonia		Koiwaya, 2007
1938	Thecla betulae	58°41′59.19″N	24°35′14.65″E	Estonia		Koiwaya, 2007
1939	Thecla betulae	59°15′57.17″N	26°00′56.25″E	Estonia		Koiwaya, 2007
1940	Thecla betulae	58°01′52.94″N	26°48′23.91″E	Estonia		Koiwaya, 2007
1941	Thecla betulae	58°20′38.76″N	24°55′01.17″E	Estonia		Koiwaya, 2007
1942	Thecla betulae	59°19′59.48″N	27°13′26.84″E	Estonia		Koiwaya, 2007
1943	Thecla betulae	53°26′08.59″N	8°31′31.41″E	Ireland		Koiwaya, 2007
1944	Thecla betulae	40°38′50.29″N	47°27′39.38″E	Azerbaijan		Koiwaya, 2007
1945	Thecla betulae	40°38′50.29″N	46°34′55.31″E	Azerbaijan		Koiwaya, 2007
1946	Thecla betulae	37°56′07.92″N	127°59′26.60″E	South Korea		Koiwaya, 2007
1947	Thecla betulae	36°00′48.82″N	128°00′45.70″E	South Korea		Koiwaya, 2007
1948	Thecla betulae	42°32′41.95″N	130°00′04.39″E	North Korea		Koiwaya, 2007
1949	Thecla betulae	41°34′57.29″N	129°10′38.09″E	North Korea		Koiwaya, 2007
1950	Thecla betulae	39°56′06.05″N	126°08′42.07″E	North Korea		Koiwaya, 2007
1951	Thecla betulae	39°24′38.64″N	126°12′39.38″E	North Korea		Koiwaya, 2007
1952	Thecla betulae	27°19′57.85″N	99°34′08.73″E	China	Mt.Wuyi, Fujian	Koiwaya, 2007
1953	Thecla betulae	27°54′25.70″N	108°41′09.02″E	China	Mt.Fanjing, Guizhou	Koiwaya, 2007
1954	Thecla betulae	27°01′48.08″N	100°16′20.58″E	China	Mt. Yulong, Yunnan	Koiwaya, 2007
1955	Thecla betulae	33°09′39.10″N	108°48′52.63″E	China	Mt. Qinling, Shaanxi	Koiwaya, 2007
1956	Thecla betulae	33°46′47.03″N	106°05′13.07″E	China	Huixian, Gansu	Koiwaya, 2007
1957	Thecla betulae	34°34′48.19″N	105°44′54.20″E	China	Tianshui, Gansu	Koiwaya, 2007
1958	Thecla betulae	35°13′01.44″N	105°14′51.84″E	China	Tongwei, Gansu	Koiwaya, 2007
1959	Thecla betulae	35°43′28.67″N	104°27′25.71″E	China	Xinglongshan, Gansu	Koiwaya, 2007
1960	Thecla betulae	30°35′40.80″N	103°31′30.29″E	China	Dayi, Sichuan	Koiwaya, 2007
1961	Thecla betulae	30°45′19.54″N	103°32′38.03″E	China	Qingchengshan,Sichuan	Koiwaya, 2007
1962	Thecla betulae	30°22′46.95″N	102°48′07.03″E	China	Baoxing,Sichuan	Koiwaya, 2007
1963	Thecla betulae	30°04′15.10″N	99°16′26.84″E	China	Batang,Sichuan	Koiwaya, 2007
1964	Thecla betulae	33°41′16.01″N	107°20′11.13″E	China		Koiwaya, 2007
1965	Thecla betulae	33°48′56.40″N	108°16′52.50″E	China		Koiwaya, 2007
1966	Thecla betulae	34°31′28.78″N	110°32′39.96″E	China		Koiwaya, 2007
1967	Thecla betulae	27°32′16.65″N	118°08′38.45″E	China		Koiwaya, 2007
1968	Thecla betulae	27°31′39.93″N	118°06′50.45″E	China		Koiwaya, 2007
1969	Thecla betulae	29°14′53.03″N	114°40′31.05″E	China		Koiwaya, 2007
1970	Thecla betulae	30°32′01.96″N	113°00′19.34″E	China		Koiwaya, 2007
1971	Thecla betulae	38°54′29.28″N	114°01′37.56″E	China		Koiwaya, 2007
1972	Thecla betulae	39°38′52.79″N	115°01′36.68″E	China		Koiwaya, 2007
1973	Thecla betulae	40°08′58.16″N	123°21′16.17″E	China		Koiwaya, 2007
1974	Thecla betulae	40°40′35.30″N	122°52′35.71″E	China		Koiwaya, 2007
1975	Thecla betulae	41°36′26.02″N	124°43′00.47″E	China		Koiwaya, 2007
1976	Thecla betulae	45°25′45.48″N	127°22′31.76″E	China		Koiwaya, 2007
1977	Thecla betulae	47°35′28.85″N	129°46′13.83″E	China		Koiwaya, 2007
1978	Thecla betulae	48°02′55.36″N	123°08′05.16″E	China		Koiwaya, 2007
1979	Thecla betulae	33°14′52.35″N	105°59′45.94″E	China		Koiwaya, 2007
1980	Thecla betulae	34°21′37.59″N	106°57′01.91″E	China	Shaanxi	SCAU
1981	Thecla ohyai	26°51′50.65″N	100°15′40.43″E	China	Lijiang, Yunnan	Koiwaya, 2007
1982	Thermozephyrus ataxus	22°13′41.13″N	102°56′30.82″E	Vietnam		Koiwaya, 2007
1983	Thermozephyrus ataxus	33°22′35.08″N	126°24′31.29″E	South Korea		Koiwaya, 2007
1984	Thermozephyrus ataxus	34°26′02.75″N	129°18′32.70″E	South Korea		Koiwaya, 2007
1985	Thermozephyrus ataxus	27°19′57.85″N	85°11′56.31″E	Nepal		Koiwaya, 2007
1986	Thermozephyrus ataxus	22°47′47.18″N	93°50′42.77″E	Myanmar	Pokkoku, Chin	Koiwaya, 2007
1987	Thermozephyrus ataxus	27°17′37.28″N	97°30′52.73″E	Myanmar		Koiwaya, 2007
1988	Thermozephyrus ataxus	27°04′43.29″N	98°19′39.49″E	Myanmar		Koiwaya, 2007
1989	Thermozephyrus ataxus	26°18′47.21″N	98°10′25.78″E	Myanmar		Koiwaya, 2007
1990	Thermozephyrus ataxus	30°21′14.10″N	130°31′03.28″E	Japan		Koiwaya, 2007
1991	Thermozephyrus ataxus	33°06′02.68″N	131°11′55.43″E	Japan		Koiwaya, 2007
1992	Thermozephyrus ataxus	33°52′13.50″N	133°32′59.30″E	Japan		Koiwaya, 2007
1993	Thermozephyrus ataxus	34°50′59.55″N	132°45′31.64″E	Japan		Koiwaya, 2007
1994	Thermozephyrus ataxus	36°17′50.71″N	133°14′31.88″E	Japan		Koiwaya, 2007
1995	Thermozephyrus ataxus	35°09′21.04″N	134°25′43.36″E	Japan		Koiwaya, 2007
1996	Thermozephyrus ataxus	34°34′44.23″N	136°00′38.67″E	Japan		Koiwaya, 2007
1997	Thermozephyrus ataxus	36°10′24.08″N	136°48′06.33″E	Japan		Koiwaya, 2007
1998	Thermozephyrus ataxus	35°44′47.44″N	138°17′45.23″E	Japan		Koiwaya, 2007
1999	Thermozephyrus ataxus	27°31′21.41″N	88°17′33.98″E	India	Sikkim	Koiwaya, 2007
2000	Thermozephyrus ataxus	27°20′32.98″N	88°16′30.53″E	India		Koiwaya, 2007
[truncated: 126 more rows]
