# Supplementary material for: Species richness of Eurasian Zephyrus hairstreaks (Lepidoptera: Lycaenidae: Theclini) with implications on historical biogeography: An NDM/VNDM approach
Source: PLoS One. 2018 Jan 19;13(1):e0191049. doi: 10.1371/journal.pone.0191049 (PMC5774756; doi:10.1371/journal.pone.0191049)
Supplement: S2 Table — (XLS) [file pone.0191049.s002.xls]

## Sheet: 工作表1
Generic/specific	OGU	Area of Endemism	Scores	Figs n	Genera/species give scores
Generic	2.0°×2.0°	QLMR-EQTP	2.130000-2.38000	Fig 3a	3 genera give scores: Neogonerilia (0.600); Saigusaozephyrus (0.680); Shaanxiana (0.850)
	3.0°×3.0°	QLMR-EQTP-WLMR-TMSM-HDMR-NLM	2.25899-3.25899	Fig 3b	5 genera give scores: Cordelia (0.667-0.762); Gonerilia (0.000-0.757); Hayashikeia (0.600-0.763); Howarthia (0.539-0.733); Teratozephyrus (0.000-0.540)
		QLMR-EQTP	2.26241-2.51241	Fig 3c	3 genera give scores: Neogonerilia (0.800); Saigusaozephyrus (0.605); Shaanxiana (0.857)
Specific	2.0°×2.0°	QLMR-EQTP-HDMR	3.03642-4.28642	Fig 3d	11 species give scores: Araragi panda (0.000-0.667); Chrysozephyrus gaoi (0.000-0.694); Chrysozephyrus haradai (0.000-0.651); Chrysozephyrus linae (0.000-0.625); Chrysozephyrus souleanus (0.000-0.515); Chrysozephyrus tatsienlurnsis (0.000-0.648); Kameiozephyrus neis (0.449-0.726); Neozephyrus coruscans (0.000-0.769); Saigusaozephyrus atabyrius (0.000-0.609); Shirozua melpomene (0.000-0.5000); Ter…
		QLMR-EQTP	5.71359-6.46359	Fig 3e	12 species give scores: C. gaoi (0.469-0.591); C. souleanus (0.000-0.306); C. tatsienlurnsis (0.444-0.455); Cordelia koizumii (0.750-0.763); Gonerilia pesthis (0.750-0.833); Gonerilia thespis (0.000-0.621); N. coruscans (0.643-0.682); S. atabyrius (0.646-0.854); Shaanxiana takashimai (0.630-0.792); S. melpomene (0.403-0.419); T. hecale (0.000-0.537); Wagimo sulgeri (0.000-0.556)
		EQTP	7.63834-8.13834	Fig 3f	15 species give scores: C. linae (0.303-0.324); Chrysozephyrus marginatus (0.688); Chrysozephyrus sakula (0.625); C. koizumii (0.545); G. pesthis (0.393); Hayashikeia courvoisieri (0.688); Hayashikeia florianii (0.289); Howarthia caelestis (0.364-0.391); Howarthia nigricans (0.719); Howarthia sakakibarai (0.639); N. coruscans (0.000-0.344); Neozephyrus. helenae (0.719), Teratozephyrus chibahideyu…
		HDMR	3.66667-3.91667	Fig 3g	5 species give scores: Chrysozephyrus yunnanensis (0.750); Euaspa mikamii (0.750); Neozephyrus dubernardi (0.833); Shirozuozephyrus nansarae (0.667); Shirozuozephyrus nyishwini (0.667)
	3.0°×3.0°	QLMR-EQTP-WLMR	3.06859-3.31859	Fig 3h	5 species give scores: Gonerilia minerva (0.700); G. thespis (0.727-0.786); Pseudogonerilia kitawakii (0.456-0.550); S. melpomene (0.596); Sibataniozephyrus lijinae (0.589)
		EQTP-HDMR-EHMLY-TCLV	3.38329-3.63329	Fig 4i	5 species give scores: Chrysozephyrus duma (0.677); Chrysozephyrus dumoides (0.556); Chrysozephyrus vittatus (0.698); 82 Inomataozephyrus assamicus (0.762); Shirozuozephyrus. kirbariensis (0.690)
		HDMR-TCLV	3.84107-4.09107	Fig 4j	6 species give scores: Chrysozephyrus intermedius (0.583); Chrysozephyrus tytleri (0.733); Kawazoeozephyrus jiroi (0.700); Neozephyrus uedai (0.714); Shirozuozephyrus paona (0.396); Teratozephyrus kimurai (0.714)
		QLMR-EQTP-TMS	4.34121-4.59121	Fig 4k	8 species give scores: Antigius cheni (0.727); Araragi sugiyamai (0.750); Cordelia comes (0.344); Favonius leechi (0.528); Gonerilia seraphim (0.611); Teratozephyrus arisanus (0.309); Ussuriana fani (0.554); Wagimo asanoi (0.519)
		EQTP-HDMR	3.97402-4.22402	Fig 4l	7 species give scores: Chrysozephyrus tytleri (0.475); Chrysozephyrus yunnanensis (0.643); Euaspa mikamii (0.679); Fujiokaozephyrus tsangkie (0.463); Iwaseozephyrus bieti (0.545); Shirozuozephyrus nosei (0.643); U. kuromon (0.526)
		QLMR-EQTP-HDMR	17.32973-17.57973	Fig 4m	28 species give scores: A. panda (0.614); C. fujiokai (0.457); C. gaoi (0.630); C. linae (0.556); C. marginatus (0.688); C. sakula (0.625); C. souleanus (0.520); C. tatsienlurnsis (0.675); Chrysozephyrus yoshikoae (0.382); C. koizumii (0.781); G. pesthis (0.765); G. thespis (0.520); H. courvoisieri (0.688); H. florianii (0.479); H. caelestis (0.464); H. nigricans (0.750); H. sakakibarai (0.719); …
		EHMLY	3.30216-3.55216	Fig 4n	5 species give scores: C. letha (0.714); C. uedai (0.633); N. suroia (0.455); S. jakamensis (0.800); S. khasia (0.700)
Notes: Qinling Mountain Region (QLMR), the eastern region of Qinghai-Tibet Plateau (EQTP), Wuling Mountain Region (WLMR), Tianmushan region (TMS), Hengduan Mountain Region (HDMR), Nanling Mountain region (NLM), East of Himalayan (EHMLY), the tri-border region of China, Laos and Vietnam (TCLV).
